# Supplementary material for: Methyl 6-eth­oxy-3-phenyl-3a,4-dihydro-3H-chromeno[4,3-c]isoxazole-3a-car­boxylate
Source: Acta Crystallogr Sect E Struct Rep Online. 2013 Jan 4;69(Pt 2):o180. doi: 10.1107/S1600536812051720 (PMC3569242; doi:10.1107/S1600536812051720)
Supplement: Supplementary file 1 [file e-69-0o180-sup1.cif]

##############################################################################
#                                                                            #
# This CIF contains the data in a paper accepted for publication in          #
# Acta Crystallographica Section E. It conforms to the requirements of       #
# Notes for Authors for Acta Crystallographica Section E, and has been       #
# peer reviewed under the auspices of the IUCr Commission on Journals.       #
#                                                                            #
# Full details of the Crystallographic Information File format               #
# are given in the paper "The Crystallographic Information File (CIF):       #
# a New Standard Archive File for Crystallography" by S. R. Hall, F. H.      #
# Allen and I. D. Brown [Acta Cryst. (1991), A47, 655-685].                  #
#                                                                            #
# The current version of the core CIF dictionary is obtainable from          #
# ftp://ftp.iucr.org/pub/cif_core.dic.                                       #
#                                                                            #
# Software is freely available for graphical display of the structure(s)     #
# in this CIF. For information consult the CIF software page                 #
# http://www.iucr.org/resources/cif/software.                                #
#                                                                            #
# This file may be used for bona fide research purposes within the           #
# scientific community so long as proper attribution is given to the journal # 
# article from which it was obtained.                                        #
#                                                                            #
##############################################################################
data_I
_audit_creation_method     SHELXL-97
_chemical_name_systematic
;
Methyl
6-ethoxy-3-phenyl-3a,4-dihydro-3<i>H</i>-chromeno[4,3-<i>c</i>]isoxazole-3a-
carboxylate
;
_chemical_name_common     ?
_chemical_formula_moiety     'C20 H19 N O5'
_chemical_formula_sum     'C20 H19 N O5'
_chemical_formula_iupac     'C20 H19 N O5'
_chemical_formula_weight     353.36
_chemical_melting_point     ?
_symmetry_cell_setting     monoclinic
_symmetry_space_group_name_H-M     'P 1 21/c 1'
_symmetry_space_group_name_hall     '-P 2ybc'
loop_
    _symmetry_equiv_pos_as_xyz
    'x, y, z'
    '-x, y+1/2, -z+1/2'
    '-x, -y, -z'
    'x, -y-1/2, z-1/2'
_cell_length_a     12.9342(6)
_cell_length_b     7.5591(2)
_cell_length_c     18.7138(8)
_cell_angle_alpha     90.00
_cell_angle_beta     105.440(2)
_cell_angle_gamma     90.00
_cell_volume     1763.63(12)
_cell_formula_units_Z     4
_cell_measurement_reflns_used     4245
_cell_measurement_theta_min     2.26
_cell_measurement_theta_max     28.42
_cell_measurement_temperature     298(2)
_exptl_crystal_description     monoclinic
_exptl_crystal_colour     colourless
_exptl_crystal_size_max     0.25
_exptl_crystal_size_mid     0.20
_exptl_crystal_size_min     0.10
_exptl_crystal_density_diffrn     1.331
_exptl_crystal_density_meas     ?
_exptl_crystal_density_method     'not measured'
_exptl_crystal_F_000     744
_exptl_absorpt_coefficient_mu     0.096
_exptl_absorpt_correction_type     multi-scan
_exptl_absorpt_process_details     '(<i>SADABS</i>; Bruker, 2008)'
_exptl_absorpt_correction_T_min     0.9764
_exptl_absorpt_correction_T_max     0.9904
_exptl_special_details     ?
_diffrn_ambient_temperature     298(2)
_diffrn_radiation_type     MoK\a
_diffrn_radiation_wavelength     0.71073
_diffrn_radiation_source     'fine-focus sealed tube'
_diffrn_radiation_monochromator     graphite
_diffrn_measurement_device_type
                                'Bruker APEXII CCD area-detector diffractometer'
_diffrn_measurement_method     '\w and \f scans'
_diffrn_detector_area_resol_mean     ?
_diffrn_reflns_number     13064
_diffrn_reflns_av_R_equivalents     0.0168
_diffrn_reflns_av_sigmaI/netI     0.0208
_diffrn_reflns_theta_min     2.26
_diffrn_reflns_theta_max     28.42
_diffrn_reflns_theta_full     25.00
_diffrn_measured_fraction_theta_max     0.978
_diffrn_measured_fraction_theta_full     0.988
_diffrn_reflns_limit_h_min     -13
_diffrn_reflns_limit_h_max     17
_diffrn_reflns_limit_k_min     -9
_diffrn_reflns_limit_k_max     6
_diffrn_reflns_limit_l_min     -24
_diffrn_reflns_limit_l_max     25
_diffrn_standards_number     0
_diffrn_standards_interval_count     ?
_diffrn_standards_interval_time     ?
_diffrn_standards_decay_%     0
_refine_special_details
;
Refinement of <i>F</i>^2^ against ALL reflections. The weighted <i>R</i>-factor
<i>wR</i> and goodness of fit <i>S</i> are based on <i>F</i>^2^, conventional
<i>R</i>-factors <i>R</i> are based on <i>F</i>, with <i>F</i> set to zero for
negative <i>F</i>^2^. The threshold expression of <i>F</i>^2^ >
\s(<i>F</i>^2^) is used only for calculating <i>R</i>-factors(gt) <i>etc</i>.
and is not relevant to the choice of reflections for refinement.
<i>R</i>-factors based on <i>F</i>^2^ are statistically about twice as large
as those based on <i>F</i>, and <i>R</i>- factors based on ALL data will be
even larger.
;
_reflns_number_total     4245
_reflns_number_gt     3253
_reflns_threshold_expression     >2sigma(I)
_refine_ls_structure_factor_coef     Fsqd
_refine_ls_matrix_type     full
_refine_ls_R_factor_all     0.0591
_refine_ls_R_factor_gt     0.0420
_refine_ls_wR_factor_gt     0.1100
_refine_ls_wR_factor_ref     0.1245
_refine_ls_goodness_of_fit_ref     1.033
_refine_ls_restrained_S_all     1.033
_refine_ls_number_reflns     4245
_refine_ls_number_parameters     237
_refine_ls_number_restraints     0
_refine_ls_hydrogen_treatment     constr
_refine_ls_weighting_scheme     calc
_refine_ls_weighting_details
         'calc w=1/[\s^2^(Fo^2^)+(0.0578P)^2^+0.5069P] where P=(Fo^2^+2Fc^2^)/3'
_atom_sites_solution_hydrogens     geom
_atom_sites_solution_primary     direct
_atom_sites_solution_secondary     difmap
_refine_ls_shift/su_max     0.002
_refine_ls_shift/su_mean     0.000
_refine_diff_density_max     0.346
_refine_diff_density_min     -0.222
_refine_ls_extinction_method     none
_refine_ls_extinction_coef     ?
loop_
    _atom_type_symbol
    _atom_type_description
    _atom_type_scat_dispersion_real
    _atom_type_scat_dispersion_imag
    _atom_type_scat_source
    'C' 'C' 0.0033 0.0016
                         'International Tables Vol C Tables 4.2.6.8 and 6.1.1.4'
    'H' 'H' 0.0000 0.0000
                         'International Tables Vol C Tables 4.2.6.8 and 6.1.1.4'
    'N' 'N' 0.0061 0.0033
                         'International Tables Vol C Tables 4.2.6.8 and 6.1.1.4'
    'O' 'O' 0.0106 0.0060
                         'International Tables Vol C Tables 4.2.6.8 and 6.1.1.4'
_computing_data_collection     '<i>APEX2</i> (Bruker, 2008)'
_computing_cell_refinement     '<i>SAINT</i> (Bruker, 2008)'
_computing_data_reduction     '<i>SAINT</i> (Bruker, 2008)'
_computing_structure_solution     '<i>SHELXS97</i> (Sheldrick, 2008)'
_computing_structure_refinement     '<i>SHELXL97</i> (Sheldrick, 2008)'
_computing_molecular_graphics     '<i>ORTEP-3</i> (Farrugia, 2012)'
_computing_publication_material
              '<i>SHELXL97</i> (Sheldrick, 2008) and <i>PLATON</i> (Spek, 2009)'
loop_
    _atom_site_type_symbol
    _atom_site_label
    _atom_site_fract_x
    _atom_site_fract_y
    _atom_site_fract_z
    _atom_site_U_iso_or_equiv
    _atom_site_adp_type
    _atom_site_calc_flag
    _atom_site_refinement_flags
    _atom_site_occupancy
    _atom_site_symmetry_multiplicity
    _atom_site_disorder_assembly
    _atom_site_disorder_group
    C C1 0.34469(12) 0.7365(2) 0.84801(8) 0.0408(3) Uani d . 1 1 . .
    H H1 0.3280 0.7202 0.7969 0.049 Uiso calc R 1 1 . .
    C C2 0.44803(13) 0.7149(2) 0.89052(9) 0.0497(4) Uani d . 1 1 . .
    H H2 0.5013 0.6828 0.8680 0.060 Uiso calc R 1 1 . .
    C C3 0.47417(12) 0.7405(2) 0.96675(9) 0.0467(4) Uani d . 1 1 . .
    H H3 0.5449 0.7270 0.9945 0.056 Uiso calc R 1 1 . .
    C C4 0.39633(11) 0.78572(19) 1.00188(8) 0.0365(3) Uani d . 1 1 . .
    C C5 0.28961(10) 0.80410(17) 0.95890(7) 0.0299(3) Uani d . 1 1 . .
    C C6 0.10418(10) 0.81790(19) 0.95728(7) 0.0331(3) Uani d . 1 1 . .
    H H6A 0.0582 0.8683 0.9853 0.040 Uiso calc R 1 1 . .
    H H6B 0.0895 0.6921 0.9516 0.040 Uiso calc R 1 1 . .
    C C7 0.08137(10) 0.90610(17) 0.88085(7) 0.0290(3) Uani d . 1 1 . .
    C C8 -0.02921(11) 0.87517(19) 0.82484(7) 0.0341(3) Uani d . 1 1 . .
    H H8 -0.0613 0.9908 0.8088 0.041 Uiso calc R 1 1 . .
    C C9 0.15362(10) 0.81458(16) 0.84177(7) 0.0291(3) Uani d . 1 1 . .
    C C10 0.26470(11) 0.78305(17) 0.88215(7) 0.0308(3) Uani d . 1 1 . .
    C C11 0.51955(13) 0.7982(3) 1.12204(9) 0.0539(4) Uani d . 1 1 . .
    H H11A 0.5661 0.8839 1.1076 0.065 Uiso calc R 1 1 . .
    H H11B 0.5473 0.6806 1.1177 0.065 Uiso calc R 1 1 . .
    C C12 0.51486(19) 0.8317(4) 1.20010(11) 0.0856(7) Uani d . 1 1 . .
    H H12A 0.4827 0.9451 1.2029 0.128 Uiso calc R 1 1 . .
    H H12B 0.5862 0.8302 1.2326 0.128 Uiso calc R 1 1 . .
    H H12C 0.4727 0.7413 1.2149 0.128 Uiso calc R 1 1 . .
    C C13 0.10049(11) 1.10449(19) 0.89314(7) 0.0338(3) Uani d . 1 1 . .
    C C14 0.20504(14) 1.3490(2) 0.87993(12) 0.0608(5) Uani d . 1 1 . .
    H H14A 0.1388 1.4113 0.8606 0.091 Uiso calc R 1 1 . .
    H H14B 0.2550 1.3815 0.8524 0.091 Uiso calc R 1 1 . .
    H H14C 0.2342 1.3792 0.9312 0.091 Uiso calc R 1 1 . .
    C C15 -0.10961(10) 0.76672(18) 0.85102(7) 0.0331(3) Uani d . 1 1 . .
    C C16 -0.18456(12) 0.8534(2) 0.87901(9) 0.0437(4) Uani d . 1 1 . .
    H H16 -0.1854 0.9764 0.8802 0.052 Uiso calc R 1 1 . .
    C C17 -0.25822(14) 0.7588(3) 0.90523(10) 0.0565(4) Uani d . 1 1 . .
    H H17 -0.3079 0.8180 0.9244 0.068 Uiso calc R 1 1 . .
    C C18 -0.25809(14) 0.5775(3) 0.90297(10) 0.0565(4) Uani d . 1 1 . .
    H H18 -0.3081 0.5139 0.9202 0.068 Uiso calc R 1 1 . .
    C C19 -0.18410(14) 0.4897(2) 0.87527(10) 0.0550(4) Uani d . 1 1 . .
    H H19 -0.1840 0.3667 0.8740 0.066 Uiso calc R 1 1 . .
    C C20 -0.10973(13) 0.5836(2) 0.84930(9) 0.0452(4) Uani d . 1 1 . .
    H H20 -0.0598 0.5236 0.8307 0.054 Uiso calc R 1 1 . .
    N N1 0.10693(10) 0.75033(17) 0.77828(6) 0.0376(3) Uani d . 1 1 . .
    O O1 0.21512(7) 0.84634(13) 0.99612(5) 0.0351(2) Uani d . 1 1 . .
    O O2 -0.00309(9) 0.79042(16) 0.76155(5) 0.0456(3) Uani d . 1 1 . .
    O O3 0.41260(8) 0.81419(16) 1.07581(6) 0.0473(3) Uani d . 1 1 . .
    O O4 0.04263(10) 1.19594(15) 0.91752(7) 0.0560(3) Uani d . 1 1 . .
    O O5 0.18555(8) 1.16068(13) 0.87330(6) 0.0442(3) Uani d . 1 1 . .
loop_
    _atom_site_aniso_label
    _atom_site_aniso_U_11
    _atom_site_aniso_U_22
    _atom_site_aniso_U_33
    _atom_site_aniso_U_12
    _atom_site_aniso_U_13
    _atom_site_aniso_U_23
    C1 0.0428(8) 0.0401(8) 0.0440(7) 0.0001(6) 0.0196(6) -0.0057(6)
    C2 0.0400(8) 0.0554(10) 0.0602(10) 0.0050(7) 0.0244(7) -0.0042(8)
    C3 0.0295(7) 0.0533(10) 0.0561(9) 0.0037(6) 0.0093(6) 0.0042(7)
    C4 0.0342(7) 0.0344(8) 0.0398(7) -0.0005(5) 0.0081(6) 0.0035(6)
    C5 0.0305(6) 0.0247(6) 0.0359(6) 0.0000(5) 0.0110(5) 0.0013(5)
    C6 0.0304(6) 0.0377(7) 0.0326(6) 0.0001(5) 0.0106(5) 0.0037(5)
    C7 0.0292(6) 0.0276(7) 0.0306(6) -0.0009(5) 0.0087(5) 0.0015(5)
    C8 0.0335(7) 0.0340(7) 0.0331(6) -0.0002(5) 0.0057(5) 0.0031(5)
    C9 0.0353(7) 0.0228(6) 0.0312(6) -0.0029(5) 0.0125(5) 0.0008(5)
    C10 0.0343(7) 0.0228(6) 0.0368(6) -0.0021(5) 0.0121(5) -0.0019(5)
    C11 0.0421(9) 0.0584(11) 0.0511(9) -0.0016(7) -0.0051(7) 0.0071(8)
    C12 0.0797(15) 0.118(2) 0.0469(10) -0.0033(14) -0.0051(10) 0.0057(12)
    C13 0.0363(7) 0.0312(7) 0.0323(6) 0.0019(5) 0.0062(5) -0.0006(5)
    C14 0.0486(10) 0.0267(8) 0.0982(14) -0.0065(7) 0.0038(9) 0.0070(8)
    C15 0.0287(6) 0.0345(7) 0.0333(6) -0.0011(5) 0.0033(5) 0.0003(5)
    C16 0.0376(8) 0.0377(8) 0.0557(9) -0.0017(6) 0.0124(7) -0.0071(7)
    C17 0.0406(9) 0.0671(12) 0.0677(11) -0.0065(8) 0.0247(8) -0.0119(9)
    C18 0.0463(9) 0.0633(12) 0.0616(10) -0.0185(8) 0.0177(8) 0.0046(9)
    C19 0.0575(10) 0.0367(9) 0.0691(11) -0.0102(7) 0.0139(9) 0.0050(8)
    C20 0.0449(8) 0.0344(8) 0.0581(9) 0.0015(6) 0.0168(7) -0.0015(7)
    N1 0.0399(7) 0.0405(7) 0.0332(5) -0.0065(5) 0.0112(5) -0.0032(5)
    O1 0.0313(5) 0.0444(6) 0.0297(4) 0.0024(4) 0.0082(4) -0.0010(4)
    O2 0.0386(5) 0.0654(7) 0.0316(5) -0.0081(5) 0.0073(4) -0.0052(5)
    O3 0.0377(6) 0.0623(7) 0.0381(5) 0.0015(5) 0.0036(4) 0.0023(5)
    O4 0.0714(8) 0.0398(6) 0.0659(7) 0.0076(6) 0.0343(6) -0.0079(5)
    O5 0.0364(5) 0.0245(5) 0.0706(7) -0.0013(4) 0.0123(5) 0.0041(4)
_geom_special_details
;
All e.s.d.'s (except the e.s.d. in the dihedral angle between two l.s. planes)
are estimated using the full covariance matrix. The cell e.s.d.'s are taken
into account individually in the estimation of e.s.d.'s in distances, angles
and torsion angles; correlations between e.s.d.'s in cell parameters are only
used when they are defined by crystal symmetry. An approximate (isotropic)
treatment of cell e.s.d.'s is used for estimating e.s.d.'s involving l.s.
planes.
;
loop_
    _geom_bond_atom_site_label_1
    _geom_bond_atom_site_label_2
    _geom_bond_site_symmetry_2
    _geom_bond_distance
    _geom_bond_publ_flag
    C1 C2 . 1.371(2) ?
    C1 C10 . 1.3980(19) ?
    C1 H1 . 0.9300 ?
    C2 C3 . 1.389(2) ?
    C2 H2 . 0.9300 ?
    C3 C4 . 1.384(2) ?
    C3 H3 . 0.9300 ?
    C4 O3 . 1.3600(17) ?
    C4 C5 . 1.4073(18) ?
    C5 O1 . 1.3685(16) ?
    C5 C10 . 1.3948(18) ?
    C6 O1 . 1.4416(16) ?
    C6 C7 . 1.5337(17) ?
    C6 H6A . 0.9700 ?
    C6 H6B . 0.9700 ?
    C7 C9 . 1.5003(18) ?
    C7 C13 . 1.5273(19) ?
    C7 C8 . 1.5494(17) ?
    C8 O2 . 1.4630(17) ?
    C8 C15 . 1.5049(19) ?
    C8 H8 . 0.9800 ?
    C9 N1 . 1.2767(17) ?
    C9 C10 . 1.4540(18) ?
    C11 O3 . 1.4281(18) ?
    C11 C12 . 1.500(3) ?
    C11 H11A . 0.9700 ?
    C11 H11B . 0.9700 ?
    C12 H12A . 0.9600 ?
    C12 H12B . 0.9600 ?
    C12 H12C . 0.9600 ?
    C13 O4 . 1.1949(17) ?
    C13 O5 . 1.3215(17) ?
    C14 O5 . 1.4451(19) ?
    C14 H14A . 0.9600 ?
    C14 H14B . 0.9600 ?
    C14 H14C . 0.9600 ?
    C15 C16 . 1.383(2) ?
    C15 C20 . 1.385(2) ?
    C16 C17 . 1.382(2) ?
    C16 H16 . 0.9300 ?
    C17 C18 . 1.371(3) ?
    C17 H17 . 0.9300 ?
    C18 C19 . 1.375(3) ?
    C18 H18 . 0.9300 ?
    C19 C20 . 1.384(2) ?
    C19 H19 . 0.9300 ?
    C20 H20 . 0.9300 ?
    N1 O2 . 1.4063(16) ?
loop_
    _geom_angle_atom_site_label_1
    _geom_angle_atom_site_label_2
    _geom_angle_atom_site_label_3
    _geom_angle_site_symmetry_1
    _geom_angle_site_symmetry_3
    _geom_angle
    _geom_angle_publ_flag
    C2 C1 C10 . . 119.37(14) ?
    C2 C1 H1 . . 120.3 ?
    C10 C1 H1 . . 120.3 ?
    C1 C2 C3 . . 120.84(14) ?
    C1 C2 H2 . . 119.6 ?
    C3 C2 H2 . . 119.6 ?
    C4 C3 C2 . . 120.88(14) ?
    C4 C3 H3 . . 119.6 ?
    C2 C3 H3 . . 119.6 ?
    O3 C4 C3 . . 125.96(13) ?
    O3 C4 C5 . . 115.37(12) ?
    C3 C4 C5 . . 118.67(13) ?
    O1 C5 C10 . . 123.36(12) ?
    O1 C5 C4 . . 116.64(11) ?
    C10 C5 C4 . . 119.98(12) ?
    O1 C6 C7 . . 108.90(10) ?
    O1 C6 H6A . . 109.9 ?
    C7 C6 H6A . . 109.9 ?
    O1 C6 H6B . . 109.9 ?
    C7 C6 H6B . . 109.9 ?
    H6A C6 H6B . . 108.3 ?
    C9 C7 C13 . . 115.42(11) ?
    C9 C7 C6 . . 105.31(10) ?
    C13 C7 C6 . . 107.65(11) ?
    C9 C7 C8 . . 100.56(10) ?
    C13 C7 C8 . . 109.47(10) ?
    C6 C7 C8 . . 118.62(11) ?
    O2 C8 C15 . . 110.70(11) ?
    O2 C8 C7 . . 104.08(10) ?
    C15 C8 C7 . . 117.10(10) ?
    O2 C8 H8 . . 108.2 ?
    C15 C8 H8 . . 108.2 ?
    C7 C8 H8 . . 108.2 ?
    N1 C9 C10 . . 125.34(12) ?
    N1 C9 C7 . . 115.30(12) ?
    C10 C9 C7 . . 118.67(11) ?
    C5 C10 C1 . . 120.21(13) ?
    C5 C10 C9 . . 116.22(11) ?
    C1 C10 C9 . . 123.56(12) ?
    O3 C11 C12 . . 106.98(16) ?
    O3 C11 H11A . . 110.3 ?
    C12 C11 H11A . . 110.3 ?
    O3 C11 H11B . . 110.3 ?
    C12 C11 H11B . . 110.3 ?
    H11A C11 H11B . . 108.6 ?
    C11 C12 H12A . . 109.5 ?
    C11 C12 H12B . . 109.5 ?
    H12A C12 H12B . . 109.5 ?
    C11 C12 H12C . . 109.5 ?
    H12A C12 H12C . . 109.5 ?
    H12B C12 H12C . . 109.5 ?
    O4 C13 O5 . . 125.05(14) ?
    O4 C13 C7 . . 122.19(13) ?
    O5 C13 C7 . . 112.76(11) ?
    O5 C14 H14A . . 109.5 ?
    O5 C14 H14B . . 109.5 ?
    H14A C14 H14B . . 109.5 ?
    O5 C14 H14C . . 109.5 ?
    H14A C14 H14C . . 109.5 ?
    H14B C14 H14C . . 109.5 ?
    C16 C15 C20 . . 119.08(14) ?
    C16 C15 C8 . . 118.66(13) ?
    C20 C15 C8 . . 122.25(13) ?
    C17 C16 C15 . . 120.52(15) ?
    C17 C16 H16 . . 119.7 ?
    C15 C16 H16 . . 119.7 ?
    C18 C17 C16 . . 120.00(16) ?
    C18 C17 H17 . . 120.0 ?
    C16 C17 H17 . . 120.0 ?
    C17 C18 C19 . . 120.09(16) ?
    C17 C18 H18 . . 120.0 ?
    C19 C18 H18 . . 120.0 ?
    C18 C19 C20 . . 120.22(16) ?
    C18 C19 H19 . . 119.9 ?
    C20 C19 H19 . . 119.9 ?
    C19 C20 C15 . . 120.09(15) ?
    C19 C20 H20 . . 120.0 ?
    C15 C20 H20 . . 120.0 ?
    C9 N1 O2 . . 108.97(11) ?
    C5 O1 C6 . . 116.72(10) ?
    N1 O2 C8 . . 110.62(9) ?
    C4 O3 C11 . . 117.75(12) ?
    C13 O5 C14 . . 115.58(13) ?
loop_
    _geom_torsion_atom_site_label_1
    _geom_torsion_atom_site_label_2
    _geom_torsion_atom_site_label_3
    _geom_torsion_atom_site_label_4
    _geom_torsion_site_symmetry_1
    _geom_torsion_site_symmetry_2
    _geom_torsion_site_symmetry_3
    _geom_torsion_site_symmetry_4
    _geom_torsion
    _geom_torsion_publ_flag
    C10 C1 C2 C3 . . . . -0.6(2) ?
    C1 C2 C3 C4 . . . . 1.0(3) ?
    C2 C3 C4 O3 . . . . -179.88(15) ?
    C2 C3 C4 C5 . . . . 0.5(2) ?
    O3 C4 C5 O1 . . . . -0.61(18) ?
    C3 C4 C5 O1 . . . . 179.04(13) ?
    O3 C4 C5 C10 . . . . 178.04(12) ?
    C3 C4 C5 C10 . . . . -2.3(2) ?
    O1 C6 C7 C9 . . . . 61.42(13) ?
    O1 C6 C7 C13 . . . . -62.23(13) ?
    O1 C6 C7 C8 . . . . 172.88(11) ?
    C9 C7 C8 O2 . . . . -5.46(12) ?
    C13 C7 C8 O2 . . . . 116.48(12) ?
    C6 C7 C8 O2 . . . . -119.52(12) ?
    C9 C7 C8 C15 . . . . 117.06(12) ?
    C13 C7 C8 C15 . . . . -121.00(13) ?
    C6 C7 C8 C15 . . . . 3.00(18) ?
    C13 C7 C9 N1 . . . . -115.20(13) ?
    C6 C7 C9 N1 . . . . 126.23(12) ?
    C8 C7 C9 N1 . . . . 2.45(15) ?
    C13 C7 C9 C10 . . . . 73.79(14) ?
    C6 C7 C9 C10 . . . . -44.78(15) ?
    C8 C7 C9 C10 . . . . -168.57(11) ?
    O1 C5 C10 C1 . . . . -178.77(13) ?
    C4 C5 C10 C1 . . . . 2.7(2) ?
    O1 C5 C10 C9 . . . . 2.05(18) ?
    C4 C5 C10 C9 . . . . -176.51(12) ?
    C2 C1 C10 C5 . . . . -1.2(2) ?
    C2 C1 C10 C9 . . . . 177.92(14) ?
    N1 C9 C10 C5 . . . . -155.97(13) ?
    C7 C9 C10 C5 . . . . 14.06(17) ?
    N1 C9 C10 C1 . . . . 24.9(2) ?
    C7 C9 C10 C1 . . . . -165.09(13) ?
    C9 C7 C13 O4 . . . . 173.18(13) ?
    C6 C7 C13 O4 . . . . -69.56(16) ?
    C8 C7 C13 O4 . . . . 60.65(17) ?
    C9 C7 C13 O5 . . . . -6.14(16) ?
    C6 C7 C13 O5 . . . . 111.12(12) ?
    C8 C7 C13 O5 . . . . -118.67(12) ?
    O2 C8 C15 C16 . . . . -146.00(12) ?
    C7 C8 C15 C16 . . . . 94.96(15) ?
    O2 C8 C15 C20 . . . . 35.24(17) ?
    C7 C8 C15 C20 . . . . -83.80(17) ?
    C20 C15 C16 C17 . . . . 0.3(2) ?
    C8 C15 C16 C17 . . . . -178.49(14) ?
    C15 C16 C17 C18 . . . . -0.6(3) ?
    C16 C17 C18 C19 . . . . 0.6(3) ?
    C17 C18 C19 C20 . . . . -0.2(3) ?
    C18 C19 C20 C15 . . . . -0.1(2) ?
    C16 C15 C20 C19 . . . . 0.0(2) ?
    C8 C15 C20 C19 . . . . 178.80(13) ?
    C10 C9 N1 O2 . . . . 172.22(12) ?
    C7 C9 N1 O2 . . . . 1.90(16) ?
    C10 C5 O1 C6 . . . . 18.01(17) ?
    C4 C5 O1 C6 . . . . -163.39(12) ?
    C7 C6 O1 C5 . . . . -50.96(15) ?
    C9 N1 O2 C8 . . . . -5.87(15) ?
    C15 C8 O2 N1 . . . . -119.54(12) ?
    C7 C8 O2 N1 . . . . 7.10(14) ?
    C3 C4 O3 C11 . . . . 0.7(2) ?
    C5 C4 O3 C11 . . . . -179.68(13) ?
    C12 C11 O3 C4 . . . . -178.77(16) ?
    O4 C13 O5 C14 . . . . -2.3(2) ?
    C7 C13 O5 C14 . . . . 176.95(12) ?
loop_
    _geom_hbond_atom_site_label_D
    _geom_hbond_atom_site_label_H
    _geom_hbond_atom_site_label_A
    _geom_hbond_site_symmetry_A
    _geom_hbond_distance_DH
    _geom_hbond_distance_HA
    _geom_hbond_distance_DA
    _geom_hbond_angle_DHA
    C6 H6A O4 3_577.01 0.97 2.55 3.3875(19) 145
    C8 H8 N1 2_556.01 0.98 2.52 3.4269(19) 154
data_global
_journal_date_recd_electronic     2012-12-16
_journal_date_accepted     2012-12-22
_journal_name_full     'Acta Crystallographica, Section E'
_journal_year     2013
_journal_volume     69
_journal_issue      2
_journal_page_first     o180
_journal_page_last     o180
_journal_paper_category     QO
_journal_paper_doi     10.1107/S1600536812051720
_journal_coeditor_code     SU2543
_publ_contact_author_name     'Aravindhan S'
_publ_contact_author_address
;
Department of Physics
Presidency College (Autonomous)
Chennai - 600 005
India
;
_publ_contact_author_email     'aravindhanpresidency@gmail.com'
_publ_contact_author_fax     ?
_publ_contact_author_phone     '9443203669'
_publ_section_title
;\
Methyl
6-ethoxy-3-phenyl-3a,4-dihydro-3<i>H</i>-chromeno[4,3-<i>c</i>]isoxazole-3a-\
carboxylate
;
_publ_section_title_footnote     .
loop_
    _publ_author_name
    _publ_author_footnote
    _publ_author_address
    'G. Suresh' .
;
Department of Physics
Presidency College (Autonomous)
Chennai 600 005
India
;
    'J. Srinivasan' .
;
Department of Organic Chemistry
University of Madras
Chennai 600 025
India
;
    'M. Bakthadoss' .
;
Department of Organic Chemistry
University of Madras
Chennai 600 025
India
;
    'S. Aravindhan' .
;
Department of Physics
Presidency College (Autonomous)
Chennai 600 005
India
;
_publ_section_synopsis     .
