# Supplementary material for: Methyl 6-eth­oxy-3-phenyl-3a,4-dihydro-3H-chromeno[4,3-c]isoxazole-3a-car­boxylate
Source: Acta Crystallogr Sect E Struct Rep Online. 2013 Jan 4;69(Pt 2):o180. doi: 10.1107/S1600536812051720 (PMC3569242; doi:10.1107/S1600536812051720)
Supplement: Supplementary file 2 [file e-69-0o180-Isup2.hkl]

#
# h,k,l, Fc-squared, Fo-squared, sigma(Fo-squared) and status flag
#
data_I
_shelx_title ' new in P2(1)/c'
_shelx_refln_list_code          4
_shelx_F_calc_maximum      168.51
_exptl_crystal_F_000       744.00
_reflns_d_resolution_high  0.7468
 
loop_
 _symmetry_equiv_pos_as_xyz
 'x, y, z'
 '-x, y+1/2, -z+1/2'
 '-x, -y, -z'
 'x, -y-1/2, z-1/2'
 
_cell_length_a    12.9342
_cell_length_b     7.5591
_cell_length_c    18.7138
_cell_angle_alpha  90.000
_cell_angle_beta  105.440
_cell_angle_gamma  90.000
 
_shelx_F_squared_multiplier     1.000
 
loop_
 _refln_index_h
 _refln_index_k
 _refln_index_l
 _refln_F_squared_calc
 _refln_F_squared_meas
 _refln_F_squared_sigma
 _refln_observed_status
   2   0   0      739.02      659.61      8.28 o
   3   0   0    11346.28    11006.55    106.05 o
   4   0   0     1378.74     1239.72     12.45 o
   5   0   0       16.86       31.58      1.92 o
   6   0   0      343.04      369.46     11.75 o
   7   0   0       36.44       22.59      1.26 o
   8   0   0       58.42       40.92      2.23 o
   9   0   0      130.49      149.70      5.73 o
  10   0   0     1373.60     1423.91     27.40 o
  11   0   0      649.14      657.98     15.44 o
  12   0   0       23.15       18.25      3.13 o
  13   0   0      347.02      389.75     11.96 o
  14   0   0      239.21      259.53     10.12 o
  15   0   0        6.80       10.18      3.66 o
  16   0   0       76.03      105.18      7.52 o
   1   1   0     1203.87     1279.01     10.35 o
   2   1   0     7863.78     7760.12     47.20 o
   3   1   0     2099.29     1960.24     13.44 o
   4   1   0       36.17       29.79      0.72 o
   5   1   0      293.27      316.95      2.88 o
   6   1   0     1148.68     1234.46      9.98 o
   7   1   0     1351.11     1450.59     13.71 o
   8   1   0       31.31       33.43      1.50 o
   9   1   0      193.42      191.11      4.63 o
  10   1   0        8.80       13.66      1.88 o
  11   1   0       69.90       78.06      3.54 o
  12   1   0      195.01      211.51      5.73 o
  13   1   0       55.80       56.66      3.63 o
  14   1   0       19.98       18.35      2.62 o
  15   1   0      177.02      189.49      6.53 o
  16   1   0        9.17       13.19      3.17 o
   1   2   0     1166.25     1198.58     12.13 o
   2   2   0     2200.56     2109.80     13.67 o
   3   2   0       46.70       39.43      0.58 o
   4   2   0      491.00      468.00      3.43 o
   5   2   0       58.36       79.33      1.33 o
   6   2   0        0.02        1.37      1.00 o
   7   2   0      291.88      331.45      4.10 o
   8   2   0      418.67      413.39      6.78 o
   9   2   0       65.31       71.31      2.36 o
  10   2   0      127.82      118.33      3.90 o
  11   2   0       39.88       37.03      3.09 o
  12   2   0        0.90       -1.26      1.69 o
  13   2   0       38.32       40.44      3.04 o
  14   2   0       24.63       25.66      2.99 o
  15   2   0       23.05       32.85      3.48 o
  16   2   0       41.73       48.26      4.06 o
   1   3   0     4218.62     4407.53     67.49 o
   2   3   0      159.48      185.61      2.33 o
   3   3   0      502.93      443.14      3.53 o
   4   3   0       60.08       82.56      1.23 o
   5   3   0       28.62       38.09      1.26 o
   6   3   0      473.23      495.44      4.54 o
   7   3   0       97.54       86.34      1.86 o
   8   3   0        0.06        1.08      0.78 o
   9   3   0       11.73       12.05      1.17 o
  10   3   0        2.16       -1.64      1.64 o
  11   3   0       91.68       85.36      3.74 o
  12   3   0      136.21      137.20      4.70 o
  13   3   0       50.16       50.46      3.51 o
  14   3   0       15.19       18.69      2.79 o
  15   3   0        2.12        0.28      2.41 o
   0   4   0      161.23      133.41      2.15 o
   1   4   0     1055.95     1139.47     17.12 o
   2   4   0      332.49      351.40      8.48 o
   3   4   0      413.28      423.30      3.77 o
   4   4   0        4.08        3.73      0.66 o
   5   4   0      595.03      586.60      5.79 o
   6   4   0        0.29        0.75      1.00 o
   7   4   0      273.67      265.04      3.51 o
   8   4   0      364.39      345.33      4.40 o
   9   4   0        0.42        0.32      1.23 o
  10   4   0       90.59       92.75      3.61 o
  11   4   0       15.30       15.18      2.25 o
  12   4   0       10.90        9.27      2.26 o
  13   4   0        0.29       -1.88      1.88 o
  14   4   0       20.35       17.53      2.66 o
  15   4   0       25.77       35.39      4.79 o
   1   5   0      167.22      158.54      4.77 o
   2   5   0        0.01        2.74      0.68 o
   3   5   0       43.88       38.28      2.87 o
   4   5   0      138.22      131.12      2.14 o
   5   5   0       32.24       25.76      1.08 o
   6   5   0      123.75      122.63      1.93 o
   7   5   0      827.09      817.06      9.33 o
   8   5   0        1.52        0.77      1.20 o
   9   5   0        7.30        6.11      1.77 o
  10   5   0      134.14      126.41      4.25 o
  11   5   0       34.63       35.09      4.47 o
  12   5   0       60.48       59.85      5.23 o
  13   5   0       29.76       31.03      4.26 o
  14   5   0       16.22       15.41      3.97 o
   0   6   0       63.60       80.44      2.66 o
   1   6   0        1.14        3.58      1.21 o
   2   6   0      299.87      298.56      4.95 o
   3   6   0      379.37      369.73      6.98 o
   4   6   0      116.94      113.99      1.69 o
   5   6   0     1520.45     1493.65     13.07 o
   6   6   0      508.45      496.85      7.09 o
   7   6   0        2.10       -1.89      1.89 o
   8   6   0      480.05      487.64     11.10 o
   9   6   0      119.92      113.67      5.26 o
  10   6   0       35.53       34.21      3.60 o
  11   6   0       41.19       39.71      4.05 o
  12   6   0       26.75       29.61      3.87 o
  13   6   0        0.01        0.13      3.10 o
   1   7   0       57.71       62.69      3.71 o
   2   7   0       26.91       25.22      2.34 o
   3   7   0        1.63        1.08      1.47 o
   4   7   0        0.82        1.29      1.37 o
   5   7   0        7.55       11.25      1.34 o
   6   7   0      114.76      117.67      3.92 o
   7   7   0      181.67      178.73      5.42 o
   8   7   0       86.52       90.95      4.47 o
   9   7   0        2.21        4.31      2.34 o
  10   7   0       35.03       27.85      3.44 o
  11   7   0        4.11        4.29      2.92 o
  12   7   0       10.57       14.51      3.66 o
   7   8   0       80.81       86.48      3.81 o
   8   8   0        0.11       -0.66      2.10 o
   9   8   0       44.53       51.38      4.15 o
  10   8   0        2.15       -1.63      2.76 o
 -16   1   1       16.30       16.19      5.84 o
 -15   1   1        2.70        5.42      2.51 o
 -14   1   1        1.72        0.63      2.14 o
 -13   1   1       16.14       18.94      2.57 o
 -12   1   1        1.29       -1.61      1.61 o
 -11   1   1        0.27       -0.24      1.78 o
 -10   1   1      621.42      596.95      9.82 o
  -9   1   1        7.29        8.93      2.04 o
  -8   1   1        1.51        3.23      0.83 o
  -7   1   1        3.29       -0.78      1.25 o
  -6   1   1       72.99       51.19      1.89 o
  -5   1   1       72.91       56.82      1.04 o
  -4   1   1      259.60      241.81      2.20 o
  -3   1   1      226.80      212.28      2.04 o
  -2   1   1      157.20      180.47      1.68 o
  -1   1   1      208.24      191.52      2.32 o
   0   1   1     4468.51     4248.87     68.52 o
   1   1   1     4388.56     4201.81     28.04 o
   2   1   1     4837.92     4527.99     25.69 o
   3   1   1      116.61      108.79      1.01 o
   4   1   1       14.60       12.61      0.42 o
   5   1   1        1.29        0.58      0.55 o
   6   1   1      585.85      675.85      6.73 o
   7   1   1      311.56      391.06      4.65 o
   8   1   1      304.11      315.51      5.08 o
   9   1   1       46.76       37.10      3.06 o
  10   1   1        0.02       -1.40      1.40 o
  11   1   1        8.18       10.09      1.93 o
  12   1   1        4.39        2.25      2.00 o
  13   1   1       23.52       25.31      2.74 o
  14   1   1        1.04        1.88      2.13 o
  15   1   1       11.47        9.69      4.42 o
  16   1   1       38.93       40.17      3.93 o
 -16   2   1        2.30       -2.31      2.49 o
 -15   2   1       93.74      108.72      5.06 o
 -14   2   1       25.90       33.34      3.15 o
 -13   2   1        0.01       -0.40      1.81 o
 -12   2   1       72.97       70.00      5.01 o
 -11   2   1       13.73       11.44      1.93 o
 -10   2   1       45.97       45.02      4.35 o
  -9   2   1      121.44      124.57      3.17 o
  -8   2   1       27.07       28.52      1.51 o
  -7   2   1     1209.40     1208.05     12.75 o
  -6   2   1       60.53       58.46      1.43 o
  -5   2   1     1476.76     1478.15     10.47 o
  -4   2   1       79.16       86.61      1.11 o
  -3   2   1       32.12       33.46      0.53 o
  -2   2   1     1050.49      949.09      7.67 o
  -1   2   1    12768.34    12422.94    152.71 o
   0   2   1        0.44        2.60      0.47 o
   1   2   1       99.11       91.85      1.06 o
   2   2   1      124.14      120.28      1.15 o
   3   2   1     1687.91     1578.59      9.52 o
   4   2   1      153.58      136.47      1.26 o
   5   2   1       81.39       91.84      1.17 o
   6   2   1      200.46      231.75      2.78 o
   7   2   1     2380.54     2448.99     31.96 o
   8   2   1        3.36        2.00      0.87 o
   9   2   1      119.37      116.41      7.76 o
  10   2   1       79.56       68.94      5.15 o
  11   2   1        6.74        3.13      1.83 o
  12   2   1       66.60       64.05      4.13 o
  13   2   1      142.95      137.98      5.15 o
  14   2   1       18.67       22.65      2.84 o
  15   2   1       61.85       75.06      4.60 o
  16   2   1       27.56       29.67      3.57 o
 -16   3   1        7.34        3.99      2.84 o
 -15   3   1       17.93       16.85      2.91 o
 -14   3   1       24.90       26.32      2.99 o
 -13   3   1       66.28       63.46      3.79 o
 -12   3   1       48.19       50.11      3.39 o
 -11   3   1        3.20        1.79      1.82 o
 -10   3   1      963.02      936.33     11.05 o
  -9   3   1      311.23      329.91      4.76 o
  -8   3   1       37.78       43.46      1.74 o
  -7   3   1        0.37       -0.62      0.74 o
  -6   3   1       61.68       61.54      1.25 o
  -5   3   1      452.79      475.42      4.79 o
  -4   3   1       55.43       51.19      0.86 o
  -3   3   1      355.00      363.44      3.21 o
  -2   3   1     1071.04     1158.50     11.60 o
  -1   3   1      839.93      928.46     16.12 o
   0   3   1    15980.91    16011.04    284.49 o
   1   3   1      880.29      871.97     10.84 o
   2   3   1        1.12        2.67      0.55 o
   3   3   1      193.90      189.04      1.86 o
   4   3   1       32.02       25.20      0.69 o
   5   3   1      214.28      217.02      2.11 o
   6   3   1      405.67      411.78      3.73 o
   7   3   1        2.02        0.70      0.75 o
   8   3   1       41.35       38.70      1.58 o
   9   3   1       41.45       35.46      2.03 o
  10   3   1       26.55       24.14      2.17 o
  11   3   1        8.18        7.25      2.06 o
  12   3   1       23.80       21.43      2.53 o
  13   3   1       36.43       37.98      3.09 o
  14   3   1       19.84       19.18      2.76 o
  15   3   1        0.16       -2.14      2.14 o
 -15   4   1       46.22       60.98      5.97 o
 -14   4   1        3.50        2.71      2.22 o
 -13   4   1        4.31       -1.07      1.96 o
 -12   4   1       11.87       11.29      2.15 o
 -11   4   1      157.96      165.56      4.89 o
 -10   4   1      121.64      119.64      3.08 o
  -9   4   1       21.57       24.57      1.64 o
  -8   4   1      797.37      807.80      9.25 o
  -7   4   1       38.37       43.61      1.65 o
  -6   4   1       28.23       32.45      1.21 o
  -5   4   1      166.37      152.55      2.15 o
  -4   4   1      135.75      110.03      1.60 o
  -3   4   1        1.00        0.09      0.50 o
  -2   4   1     1444.24     1630.14     19.64 o
  -1   4   1     2409.62     2422.18     40.34 o
   0   4   1       57.56       73.58      1.23 o
   1   4   1      271.18      301.88      4.42 o
   2   4   1       17.56       11.08      0.66 o
   3   4   1      197.05      202.29      1.99 o
   4   4   1      143.84      130.78      1.58 o
   5   4   1       13.11       13.55      0.83 o
   6   4   1        1.46        1.57      0.60 o
   7   4   1     1453.86     1468.39     13.24 o
   8   4   1       51.72       59.88      1.95 o
   9   4   1      435.56      435.50      7.47 o
  10   4   1       14.48       13.47      2.02 o
  11   4   1        0.31       -1.73      1.73 o
  12   4   1       19.30       20.88      2.56 o
  13   4   1       13.74       15.28      2.52 o
  14   4   1        1.78       -2.28      2.28 o
  15   4   1       45.57       51.30      5.42 o
 -14   5   1        0.31       -2.63      3.18 o
 -13   5   1       30.97       28.92      4.15 o
 -12   5   1        3.12        1.63      2.84 o
 -11   5   1       41.91       41.05      2.86 o
 -10   5   1      133.25      124.39      4.21 o
  -9   5   1      457.00      490.34      8.39 o
  -8   5   1       17.25       15.82      1.93 o
  -7   5   1       19.18       16.67      1.73 o
  -6   5   1      306.82      300.55      4.36 o
  -5   5   1        0.27        0.69      0.61 o
  -4   5   1      117.84      122.73      1.73 o
  -3   5   1      524.07      493.94      6.88 o
  -2   5   1      212.28      245.62      8.81 o
  -1   5   1       26.51       26.32      1.95 o
   0   5   1     1245.24     1323.68     13.12 o
   1   5   1        0.48       -0.69      0.69 o
   2   5   1       13.44       18.85      0.98 o
   3   5   1      105.03      118.80      1.67 o
   4   5   1       22.30       25.34      1.12 o
   5   5   1        0.19        0.61      0.54 o
   6   5   1        0.02        0.57      0.67 o
   7   5   1     1022.04     1030.10      9.76 o
   8   5   1      550.18      551.41      7.05 o
   9   5   1       28.26       29.76      2.39 o
  10   5   1        0.02       -1.69      1.69 o
  11   5   1       16.97       15.15      3.26 o
  12   5   1       23.29       18.49      3.55 o
  13   5   1       28.97       33.92      4.31 o
  14   5   1       10.61       12.33      3.68 o
 -13   6   1       41.70       47.12      4.76 o
 -12   6   1       43.62       41.05      4.21 o
 -11   6   1       73.04       74.18      5.10 o
 -10   6   1        5.36        5.50      2.63 o
  -9   6   1       21.32       24.40      2.95 o
  -8   6   1      547.29      551.94     11.99 o
  -7   6   1        4.13        4.15      1.84 o
  -6   6   1       35.41       26.37      2.18 o
  -5   6   1      116.74      117.82      4.60 o
  -4   6   1        4.50        4.26      0.66 o
  -3   6   1        3.87        5.35      1.41 o
  -2   6   1      248.55      257.38      4.76 o
  -1   6   1      324.18      301.48      4.62 o
   0   6   1        2.01        3.27      0.62 o
   1   6   1        0.01       -0.77      0.77 o
   2   6   1       14.58       12.79      1.07 o
   3   6   1        0.42        0.55      0.98 o
   4   6   1       19.62       22.30      1.09 o
   5   6   1        0.00        2.26      0.92 o
   6   6   1       10.87       12.07      1.91 o
   7   6   1      495.97      503.88      7.64 o
   8   6   1       32.68       30.29      3.00 o
   9   6   1       29.58       32.55      3.37 o
  10   6   1       33.93       38.23      3.84 o
  11   6   1       15.08       16.80      3.47 o
  12   6   1        2.23        4.34      3.02 o
  13   6   1        6.64        6.49      3.47 o
 -12   7   1        1.36       -2.79      2.79 o
 -11   7   1        2.77        3.89      2.84 o
 -10   7   1       44.42       30.16      3.42 o
  -9   7   1      135.45      133.95      5.52 o
  -8   7   1        0.10       -1.89      1.89 o
  -7   7   1       43.29       32.00      2.92 o
  -6   7   1       64.52       65.79      3.02 o
  -5   7   1      172.83      156.30      3.89 o
  -3   7   1       87.64       95.03      3.26 o
  -2   7   1       27.36       27.61      2.47 o
  -1   7   1       28.88       28.09      1.25 o
   0   7   1       52.52       44.42      1.41 o
   1   7   1       29.06       25.51      2.73 o
   2   7   1       57.77       43.10      3.13 o
   3   7   1       37.76       34.03      2.68 o
   4   7   1       22.30       24.32      2.24 o
   5   7   1        7.65        9.57      1.39 o
   6   7   1       36.48       35.03      2.73 o
   7   7   1        2.38        1.26      1.95 o
   8   7   1       28.99       31.76      2.97 o
   9   7   1       45.59       55.01      4.31 o
  10   7   1        6.94        2.29      2.68 o
  11   7   1        0.15       -0.87      2.68 o
 -10   8   1       53.78       59.09      4.71 o
  -9   8   1       49.14       51.70      4.02 o
  -8   8   1      157.36      154.93      5.39 o
  -7   8   1        0.64       -0.71      1.63 o
   6   8   1        5.79        8.86      1.63 o
   7   8   1       20.36       22.30      2.37 o
   8   8   1       79.58       85.43      4.42 o
   9   8   1        0.44        0.03      2.34 o
 -16   0   2      131.22      159.11      8.89 o
 -15   0   2       53.44       55.01      5.47 o
 -14   0   2       37.37       39.10      4.76 o
 -13   0   2       73.38       84.62      6.02 o
 -12   0   2       37.28       32.11      3.55 o
 -11   0   2      111.46      126.32      6.39 o
 -10   0   2      555.85      553.12     13.17 o
  -9   0   2      419.59      380.99      9.70 o
  -8   0   2      194.86      162.74      5.42 o
  -7   0   2     2828.43     2963.12     50.25 o
  -6   0   2     1791.62     1847.09     54.00 o
  -5   0   2        3.85        4.66      0.68 o
  -4   0   2        3.33       -0.52      0.52 o
  -3   0   2     3799.75     3726.43     76.47 o
  -2   0   2     7229.82     6860.12    192.97 o
  -1   0   2    14001.03    13365.59    231.50 o
   0   0   2     3514.42     3219.38     41.03 o
   1   0   2      499.59      514.25      4.16 o
   2   0   2     2505.27     2338.75     15.99 o
   3   0   2      480.37      489.20      3.86 o
   4   0   2      209.07      215.08      2.47 o
   5   0   2      640.73      660.63      6.49 o
   6   0   2     4454.65     5123.84     52.78 o
   7   0   2      321.00      335.65      6.00 o
   8   0   2     2708.25     2870.67     49.70 o
   9   0   2      111.21      120.33      5.29 o
  10   0   2      208.27      209.18      7.49 o
  11   0   2       62.42       36.89      3.60 o
  12   0   2      205.29      179.86      7.63 o
  13   0   2       16.88       20.48      3.87 o
  14   0   2        5.43       10.91      3.42 o
  15   0   2      166.94      192.45      9.47 o
  16   0   2       14.50       12.46      4.21 o
 -16   1   2        6.14        6.77      2.94 o
 -15   1   2       41.44       53.13      3.72 o
 -14   1   2       29.69       28.77      2.89 o
 -13   1   2        0.13       -1.76      1.90 o
 -12   1   2       17.50       16.60      3.26 o
 -11   1   2     1872.45     1897.84     32.04 o
 -10   1   2      264.04      260.79      5.81 o
  -9   1   2       25.17       32.19      2.22 o
  -8   1   2      676.86      707.63      9.56 o
  -7   1   2      436.27      419.29      6.73 o
  -6   1   2      183.75      182.06      2.55 o
  -5   1   2     1213.48     1235.55     11.14 o
  -4   1   2     2476.61     2562.20     24.56 o
  -3   1   2     2599.76     2472.40     20.95 o
  -2   1   2     7666.54     7599.72     64.61 o
  -1   1   2     6071.19     5738.14     43.09 o
   0   1   2     6557.72     6346.13     40.32 o
   1   1   2        1.81        2.23      0.26 o
   2   1   2      270.87      279.50      1.72 o
   3   1   2       98.52       87.62      0.90 o
   4   1   2      329.94      365.15      2.47 o
   5   1   2     6485.04     7046.12     39.50 o
   6   1   2      427.20      514.99      9.44 o
   7   1   2      623.47      681.20      6.34 o
   8   1   2      505.53      563.29      7.31 o
   9   1   2      437.76      466.93      8.17 o
  10   1   2      245.57      226.25      5.43 o
  11   1   2        2.11        0.32      1.78 o
  12   1   2       78.74       75.42      3.99 o
  13   1   2       15.49       20.51      2.70 o
  14   1   2        8.19        7.06      2.43 o
  15   1   2       59.37       66.03      4.56 o
  16   1   2        0.38        1.49      2.71 o
 -16   2   2       31.93       43.08      3.75 o
 -15   2   2        4.75        3.86      2.51 o
 -14   2   2        0.02       -2.04      2.04 o
 -13   2   2        3.14        2.96      2.04 o
 -12   2   2      187.93      195.50      5.53 o
 -11   2   2      107.29      115.93      4.21 o
 -10   2   2      149.80      145.87      3.43 o
  -9   2   2     1133.59     1153.58     12.76 o
  -8   2   2       61.42       77.56      2.22 o
  -7   2   2     2321.14     2456.76     24.21 o
  -6   2   2      665.45      713.74      6.89 o
  -5   2   2       24.40       17.15      0.81 o
  -4   2   2      353.90      372.16      3.08 o
  -3   2   2       73.39       51.43      1.31 o
  -2   2   2      478.84      426.94      4.64 o
  -1   2   2    14415.00    14225.05    144.44 o
   0   2   2      885.66      905.44     12.63 o
   1   2   2      412.78      440.10      3.36 o
   2   2   2       14.08       12.53      0.66 o
   3   2   2      146.83      166.49      1.50 o
   4   2   2       31.48       29.05      0.65 o
   5   2   2      130.40      160.76      1.66 o
   6   2   2      817.79      896.37      7.02 o
   7   2   2      866.69      909.22      8.88 o
   8   2   2      385.51      390.07      4.87 o
   9   2   2       14.34       15.02      1.78 o
  10   2   2      124.44      126.04      6.38 o
  11   2   2       32.60       21.16      2.43 o
  12   2   2       25.47       20.57      2.39 o
  13   2   2        0.19        1.32      1.98 o
  14   2   2       37.34       45.59      3.55 o
  15   2   2        6.99        2.09      2.59 o
 -16   3   2        0.60       -1.83      2.44 o
 -15   3   2        1.95        1.39      2.39 o
 -14   3   2       22.60       21.35      3.81 o
 -13   3   2        4.22        2.77      1.99 o
 -12   3   2       57.04       56.28      3.53 o
 -11   3   2      280.42      276.32      6.32 o
 -10   3   2      159.46      165.63      3.62 o
  -9   3   2      116.35      112.98      2.77 o
  -8   3   2      224.64      232.68      4.39 o
  -7   3   2       54.89       67.33      1.81 o
  -6   3   2       36.87       35.83      1.01 o
  -5   3   2       75.31       71.14      1.61 o
  -4   3   2      734.07      723.88      5.98 o
  -3   3   2      158.69      174.94      2.10 o
  -2   3   2     4139.30     4520.63     44.01 o
  -1   3   2      398.32      405.46      5.00 o
   0   3   2      944.02     1002.01     10.12 o
   1   3   2      181.08      193.35      4.90 o
   2   3   2        2.16        5.34      0.37 o
   3   3   2       98.42      121.09      1.25 o
   4   3   2       41.91       52.86      0.98 o
   5   3   2      335.20      357.36      3.06 o
   6   3   2       99.68      103.51      1.59 o
   7   3   2      117.22      129.22      2.14 o
   8   3   2        6.40        7.47      0.97 o
   9   3   2      215.20      212.75      4.20 o
  10   3   2       46.50       39.57      2.65 o
  11   3   2       30.06       30.51      2.58 o
  12   3   2       17.90       15.34      2.37 o
  13   3   2       50.97       57.86      3.89 o
  14   3   2        0.63       -1.85      2.19 o
  15   3   2        1.78       -1.31      4.56 o
 -15   4   2        0.00       -0.66      3.23 o
 -14   4   2        4.67        2.86      2.51 o
 -13   4   2       10.77        8.22      3.05 o
 -12   4   2        0.87       -0.11      1.73 o
 -11   4   2        1.96        1.67      2.16 o
 -10   4   2      121.90      124.06      3.12 o
  -9   4   2     1438.92     1426.87     15.47 o
  -8   4   2      118.91       98.86      2.40 o
  -7   4   2       35.33       28.03      2.09 o
  -6   4   2      108.11      107.12      1.81 o
  -5   4   2       54.06       47.03      1.55 o
  -4   4   2        7.68        6.26      1.36 o
  -3   4   2        7.37        5.34      0.54 o
  -2   4   2     2188.00     2384.35     40.35 o
  -1   4   2      226.54      178.81      2.26 o
   0   4   2      123.39      124.78      1.80 o
   1   4   2     1894.54     2107.41     22.71 o
   2   4   2      444.32      520.09      4.06 o
   3   4   2       25.56       24.61      1.12 o
   4   4   2      420.98      442.80      3.78 o
   5   4   2       29.02       37.12      1.17 o
   6   4   2        4.07        4.54      1.22 o
   7   4   2      265.84      281.60      3.36 o
   8   4   2       44.87       41.40      1.82 o
   9   4   2        0.90       -1.44      1.44 o
  10   4   2       18.14       18.37      2.12 o
  11   4   2       23.33       22.26      2.42 o
  12   4   2        3.14        1.99      2.03 o
  13   4   2        0.29       -2.09      2.09 o
  14   4   2       37.39       39.62      3.53 o
 -14   5   2       22.41       20.90      4.18 o
 -13   5   2       45.36       49.17      4.76 o
 -12   5   2       19.38       18.06      3.44 o
 -11   5   2       21.19       19.97      2.38 o
 -10   5   2       34.69       29.15      2.58 o
  -9   5   2      145.53      139.59      4.13 o
  -8   5   2      135.65      144.03      3.96 o
  -7   5   2        0.32       -1.35      1.35 o
  -6   5   2      293.94      289.06      4.88 o
  -5   5   2       92.55       87.94      1.95 o
  -4   5   2        0.38        0.85      0.60 o
  -3   5   2       17.82       19.30      1.79 o
  -2   5   2      511.17      571.93      7.68 o
  -1   5   2      426.63      419.11      4.63 o
   0   5   2     1828.04     1930.85     21.58 o
   1   5   2      190.82      181.16      2.29 o
   2   5   2        5.95        8.68      0.62 o
   3   5   2      131.81      142.91      1.61 o
   4   5   2       25.02       28.16      0.88 o
   5   5   2        0.01        0.82      0.56 o
   6   5   2       31.30       34.64      1.70 o
   7   5   2      127.03      128.33      3.11 o
   8   5   2        2.21        1.87      1.69 o
   9   5   2       33.00       31.94      2.45 o
  10   5   2      118.57      122.02      4.37 o
  11   5   2       60.95       59.51      5.13 o
  12   5   2       35.92       36.10      4.29 o
  13   5   2       61.66       73.99      6.34 o
  14   5   2        2.61        0.24      3.23 o
 -13   6   2       10.56       11.60      3.55 o
 -12   6   2       32.63       37.81      4.15 o
 -11   6   2       35.34       38.81      3.92 o
 -10   6   2       27.49       27.79      3.23 o
  -9   6   2       21.65       20.59      2.87 o
  -8   6   2       33.20       16.01      2.73 o
  -7   6   2        0.22       -1.47      1.60 o
  -6   6   2       18.14       14.96      1.87 o
  -5   6   2        1.74       -1.24      1.24 o
  -4   6   2       11.11       14.57      1.05 o
  -3   6   2      152.81      142.08      2.84 o
  -2   6   2      386.86      363.19      5.54 o
  -1   6   2       15.62       15.92      0.84 o
   0   6   2      211.80      208.04      4.66 o
   1   6   2      479.58      476.95      4.93 o
   2   6   2       69.69       60.35      1.84 o
   3   6   2       85.76       83.30      1.59 o
   4   6   2      199.75      191.66      2.20 o
   5   6   2        1.62        0.95      0.78 o
   6   6   2       89.58       97.85      2.86 o
   7   6   2       16.81       16.61      1.76 o
   8   6   2       12.31       15.07      2.63 o
   9   6   2      256.10      262.14      8.15 o
  10   6   2      144.83      131.21      6.36 o
  11   6   2       26.17       25.77      3.68 o
  12   6   2        4.93        4.73      3.21 o
 -12   7   2       13.44       10.73      3.37 o
 -11   7   2        0.39       -2.39      2.39 o
 -10   7   2        0.23       -2.02      2.29 o
  -9   7   2       44.51       34.13      3.26 o
  -8   7   2        2.58       -0.11      1.95 o
  -7   7   2        6.05        3.00      1.71 o
  -6   7   2       10.55       12.20      1.68 o
  -5   7   2       19.01       14.07      1.45 o
  -2   7   2       16.07       19.72      1.89 o
  -1   7   2       52.13       56.10      1.89 o
   0   7   2      442.00      390.76      5.77 o
   1   7   2      111.83      109.96      2.23 o
   2   7   2       20.36       29.22      2.05 o
   3   7   2        1.83        4.66      1.33 o
   4   7   2       56.16       55.86      2.52 o
   5   7   2       11.93       17.38      1.71 o
   6   7   2       25.87       24.09      2.29 o
   7   7   2      230.19      236.47      6.78 o
   8   7   2       29.91       32.21      3.13 o
   9   7   2       40.13       43.39      4.10 o
  10   7   2       11.19       11.78      3.13 o
  11   7   2       23.22       23.30      3.63 o
 -10   8   2       44.90       43.20      4.18 o
  -9   8   2        1.31       -2.16      2.16 o
  -8   8   2       70.97       67.95      3.94 o
  -7   8   2       46.91       48.36      2.92 o
   0   8   2       85.30       85.28      5.05 o
   1   8   2      130.15      107.05      5.10 o
   5   8   2        6.04        5.00      1.37 o
   6   8   2       17.15       15.38      2.00 o
   7   8   2       94.02      125.53      4.81 o
   8   8   2       44.22       51.04      4.00 o
   9   8   2        9.71       10.26      2.87 o
 -16   1   3        0.00       -2.16      2.16 o
 -15   1   3        4.29        0.56      2.20 o
 -14   1   3        0.31       -1.94      1.94 o
 -13   1   3       66.18       68.02      5.35 o
 -12   1   3      235.08      232.24      6.01 o
 -11   1   3       34.65       47.76      4.68 o
 -10   1   3      208.55      191.89      4.98 o
  -9   1   3      141.46      136.86      3.92 o
  -8   1   3       45.54       47.69      2.35 o
  -7   1   3        3.14        2.73      1.08 o
  -6   1   3      162.63      158.83      2.77 o
  -5   1   3       38.20       46.29      1.21 o
  -4   1   3     2103.90     2099.38     20.20 o
  -3   1   3      151.90      128.26      1.66 o
  -2   1   3     9056.38     8721.57    110.71 o
  -1   1   3     2514.10     2520.94     16.35 o
   0   1   3       22.18       19.66      0.43 o
   1   1   3     1256.66     1260.03      6.53 o
   2   1   3       21.14       21.10      0.72 o
   3   1   3       11.51        7.52      0.43 o
   4   1   3      581.77      616.16      3.64 o
   5   1   3      258.78      294.18      2.46 o
   6   1   3      376.09      379.36      3.68 o
   7   1   3       55.37       68.03      1.88 o
   8   1   3        2.52        3.73      1.37 o
   9   1   3      121.05      113.64      3.85 o
  10   1   3        3.46        1.26      1.54 o
  11   1   3        6.95        3.48      1.86 o
  12   1   3        0.00        0.30      1.85 o
  13   1   3       18.67       19.17      2.60 o
  14   1   3       19.08       20.67      3.02 o
  15   1   3        0.44        1.72      2.83 o
 -16   2   3       19.94       14.16      2.82 o
 -15   2   3        0.72       -2.15      2.25 o
 -14   2   3       13.18       10.09      2.28 o
 -13   2   3       51.99       59.52      3.77 o
 -12   2   3        6.58       11.19      2.09 o
 -11   2   3      427.24      417.98      8.09 o
 -10   2   3       47.91       42.22      2.58 o
  -9   2   3      140.42      150.72      3.18 o
  -8   2   3       85.92      117.77      3.24 o
  -7   2   3       26.35       35.17      2.78 o
  -6   2   3      978.58     1069.99      9.74 o
  -5   2   3       44.68       68.00      1.88 o
  -4   2   3      913.24      984.91      8.24 o
  -3   2   3      594.11      619.21      5.64 o
  -2   2   3     2751.70     2819.55     23.83 o
  -1   2   3     1437.29     1415.03     10.01 o
   0   2   3      677.69      630.86      4.61 o
   1   2   3     1540.04     1558.36     10.02 o
   2   2   3     1861.31     1822.01     10.30 o
   3   2   3      310.91      288.45      2.54 o
   4   2   3      314.91      294.30      2.26 o
   5   2   3      828.78      961.81      6.41 o
   6   2   3      312.38      303.95      3.10 o
   7   2   3      987.62      960.85      9.46 o
   8   2   3       10.57       10.31      1.30 o
   9   2   3        2.39        2.68      1.55 o
  10   2   3        5.08       -1.49      1.64 o
  11   2   3      183.32      170.24      5.22 o
  12   2   3       94.25       93.09      4.17 o
  13   2   3        0.19        0.23      2.06 o
  14   2   3       30.27       35.61      3.98 o
  15   2   3        0.33       -2.64      5.47 o
 -16   3   3        6.44        6.33      2.62 o
 -15   3   3        0.12       -1.40      2.09 o
 -14   3   3       27.72       27.71      3.43 o
 -13   3   3        8.42        9.26      2.25 o
 -12   3   3      217.96      216.16      5.90 o
 -11   3   3      299.79      289.75      5.05 o
 -10   3   3      166.46      149.37      3.35 o
  -9   3   3       44.02       45.11      1.95 o
  -8   3   3       12.11       10.55      1.66 o
  -7   3   3      196.01      192.62      3.04 o
  -6   3   3      943.69      978.01      7.94 o
  -5   3   3       14.43       20.82      0.65 o
  -4   3   3     2237.59     2220.81     21.65 o
  -3   3   3      800.95      842.61      7.56 o
  -2   3   3     2657.32     2673.79     28.26 o
  -1   3   3      423.86      461.07      3.86 o
   0   3   3      260.67      293.18      3.84 o
   1   3   3      443.65      474.60      4.07 o
   2   3   3      147.86      137.53      1.55 o
   3   3   3      600.08      632.17      4.57 o
   4   3   3     1171.94     1206.67      8.19 o
   5   3   3       35.68       26.86      0.93 o
   6   3   3     1032.20     1082.72      8.33 o
   7   3   3       26.29       30.19      1.16 o
   8   3   3        5.73        6.52      1.03 o
   9   3   3      554.64      517.44      9.52 o
  10   3   3       11.51       13.46      2.05 o
  11   3   3        5.91        1.97      2.52 o
  12   3   3       32.51       21.04      3.17 o
  13   3   3       20.61       22.95      2.81 o
  14   3   3       89.75       98.17      5.05 o
  15   3   3        3.74        3.04      2.69 o
 -15   4   3       22.12       17.14      2.98 o
 -14   4   3       33.47       30.18      3.10 o
 -13   4   3        6.02        3.94      2.07 o
 -12   4   3        0.50       -1.39      1.66 o
 -11   4   3      373.60      359.74      9.41 o
 -10   4   3        1.32        1.26      2.30 o
  -9   4   3      116.92      108.13      3.66 o
  -8   4   3        0.03       -2.10      2.52 o
  -7   4   3       38.16       29.60      1.25 o
  -6   4   3      186.04      176.69      3.07 o
  -5   4   3      608.00      646.32      7.31 o
  -4   4   3       27.31       27.01      1.13 o
  -3   4   3       36.86       41.96      1.17 o
  -2   4   3     2704.75     2737.45     26.56 o
  -1   4   3      863.81      899.33      9.14 o
   0   4   3      287.83      250.88      6.47 o
   1   4   3     1043.12     1108.04      9.83 o
   2   4   3     2553.72     2716.03     20.33 o
   3   4   3      491.57      518.79      4.24 o
   4   4   3        1.86        0.90      0.53 o
   5   4   3     1226.77     1249.64      8.64 o
   6   4   3      109.45      111.54      1.83 o
   7   4   3       28.95       30.90      1.20 o
   8   4   3      476.64      459.70      5.52 o
   9   4   3      105.63      104.00      3.82 o
  10   4   3        0.20       -1.53      1.53 o
  11   4   3       86.08       80.68      3.96 o
  12   4   3       84.89       89.24      4.33 o
  13   4   3       53.76       67.50      6.35 o
  14   4   3        0.04       -2.92      2.92 o
 -14   5   3        9.11        1.89      3.34 o
 -13   5   3        9.32        6.47      3.31 o
 -12   5   3        8.23        8.60      3.13 o
 -11   5   3       35.94       36.30      2.71 o
 -10   5   3      130.76      123.74      4.11 o
  -9   5   3       35.01       28.84      2.32 o
  -8   5   3      474.16      462.72      7.67 o
  -7   5   3      511.79      491.23      7.66 o
  -6   5   3      310.85      292.29      4.29 o
  -5   5   3      102.39      106.73      2.20 o
  -4   5   3      134.50      133.98      2.30 o
  -3   5   3     1372.61     1495.78     33.29 o
  -2   5   3       46.21       36.53      1.47 o
  -1   5   3       39.08       42.86      1.23 o
   0   5   3       45.68       36.04      1.28 o
   1   5   3        0.53       -0.11      0.63 o
   2   5   3      120.38      123.39      1.99 o
   3   5   3        2.60        0.76      0.47 o
   4   5   3        0.00       -0.51      0.51 o
   5   5   3       26.41       26.14      1.03 o
   6   5   3        2.38        3.21      0.84 o
   7   5   3      111.71      121.40      2.35 o
   8   5   3        0.13       -1.16      1.16 o
   9   5   3       41.87       41.10      3.93 o
  10   5   3       15.08       12.38      2.22 o
  11   5   3       30.58       31.50      4.02 o
  12   5   3        6.32        7.63      3.18 o
  13   5   3        3.19        1.87      3.42 o
 -13   6   3       23.44       27.58      4.05 o
 -12   6   3        8.94        8.15      3.23 o
 -11   6   3       54.82       53.38      4.73 o
 -10   6   3        0.29       -1.84      2.24 o
  -9   6   3      111.56      102.24      5.00 o
  -8   6   3        1.12       -1.97      1.97 o
  -7   6   3        2.94        0.53      1.68 o
  -6   6   3      190.30      179.33      4.92 o
  -5   6   3      407.87      385.02      8.59 o
  -4   6   3       24.70       19.98      1.42 o
  -3   6   3       70.54       64.23      2.05 o
  -2   6   3     1174.50     1166.48     12.84 o
  -1   6   3        2.28        0.93      0.84 o
   0   6   3      128.27      139.91      3.55 o
   1   6   3        0.14        0.27      0.64 o
   2   6   3       60.65       62.27      1.54 o
   3   6   3      100.11      105.50      1.72 o
   4   6   3       82.97       90.41      1.56 o
   5   6   3      145.80      149.49      3.00 o
   6   6   3        0.54        0.23      1.28 o
   7   6   3      134.91      134.18      3.69 o
   8   6   3       73.38       71.58      3.10 o
   9   6   3        7.57       10.49      2.71 o
  10   6   3        7.96        8.99      2.97 o
  11   6   3        0.57       -0.55      2.73 o
  12   6   3        0.25       -0.97      2.92 o
 -12   7   3        1.03       -1.21      2.76 o
 -11   7   3        0.56        0.34      2.50 o
 -10   7   3       19.59       21.22      3.08 o
  -9   7   3       25.74       26.06      2.97 o
  -8   7   3       14.56       13.09      2.29 o
  -7   7   3       89.01       84.96      3.71 o
  -6   7   3        6.89        5.81      1.55 o
  -5   7   3       28.48       27.87      2.08 o
  -3   7   3      177.95      179.28      4.26 o
  -2   7   3        0.10       -0.65      0.65 o
  -1   7   3      138.11      116.20      3.76 o
   0   7   3        2.01        2.71      1.58 o
   1   7   3       18.24       15.86      1.13 o
   2   7   3       88.51       80.99      6.53 o
   3   7   3        8.54        7.06      0.97 o
   4   7   3        0.29       -0.87      0.87 o
   5   7   3       78.97       75.78      2.59 o
   6   7   3        3.72        4.55      2.00 o
   7   7   3        3.84        7.02      2.29 o
   8   7   3        0.00       -1.39      2.18 o
   9   7   3        5.00        4.05      2.68 o
  10   7   3        4.73       -0.50      2.71 o
  11   7   3        0.22        3.63      3.02 o
 -10   8   3        8.86        7.05      2.58 o
  -9   8   3        6.42        1.66      2.16 o
  -8   8   3        3.98       -1.84      1.84 o
  -7   8   3        0.95       -0.21      1.60 o
  -6   8   3       41.35       44.36      2.63 o
  -2   8   3      303.22      286.64      6.28 o
  -1   8   3       38.56       35.00      2.60 o
   0   8   3       36.09       36.41      2.26 o
   1   8   3       16.69       18.13      2.04 o
   2   8   3       15.23       13.28      2.42 o
   4   8   3       11.69       15.20      1.55 o
   5   8   3        1.02        0.58      1.47 o
   6   8   3        2.90        4.23      1.76 o
   7   8   3       21.11       25.85      2.76 o
   8   8   3        3.50        5.71      2.50 o
   9   8   3       58.27       72.36      4.86 o
 -17   0   4      101.95      125.90      8.18 o
 -16   0   4        1.41       -3.34      3.34 o
 -15   0   4        8.39        5.92      3.23 o
 -14   0   4       53.68       40.94      4.44 o
 -13   0   4      827.55      825.67     19.20 o
 -12   0   4      460.31      480.70     12.94 o
 -11   0   4     2819.81     2888.02     51.20 o
 -10   0   4      351.87      342.36      9.57 o
  -9   0   4      279.00      350.78      9.26 o
  -8   0   4     1978.25     1855.46     33.08 o
  -7   0   4      124.10      113.75      4.29 o
  -6   0   4       14.16       18.76      2.17 o
  -5   0   4      777.18      805.01     29.61 o
  -4   0   4     1544.49     1601.62     19.39 o
  -3   0   4     1526.37     1473.10     37.97 o
  -2   0   4        1.85        0.30      0.48 o
  -1   0   4      989.39     1030.08     10.36 o
   0   0   4    28395.99    26163.20    215.98 o
   1   0   4     1887.74     1792.44     12.44 o
   2   0   4    15061.65    14999.18    101.82 o
   3   0   4    11651.28    11679.39     79.29 o
   4   0   4     3665.56     3874.77     26.25 o
   5   0   4     1936.30     2250.20     17.38 o
   6   0   4       14.20        7.10      0.95 o
   7   0   4      519.91      531.67      8.55 o
   8   0   4      167.82      129.87      5.39 o
   9   0   4      304.53      280.62      8.57 o
  10   0   4      216.45      177.57      7.02 o
  11   0   4        6.12        4.10      2.50 o
  12   0   4        3.13        0.63      2.81 o
  13   0   4      251.37      274.55     10.15 o
  14   0   4      262.23      292.85     11.15 o
  15   0   4        0.20       -0.45      3.73 o
 -17   1   4       10.58       10.64      3.01 o
 -16   1   4       39.22       36.58      3.45 o
 -15   1   4       13.01        9.33      2.63 o
 -14   1   4       71.42       69.13      3.93 o
 -13   1   4      286.83      310.09      7.34 o
 -12   1   4        0.15        3.93      3.09 o
 -11   1   4     3005.14     3033.04     37.87 o
 -10   1   4        7.29        6.62      1.78 o
  -9   1   4      625.38      639.94     17.12 o
  -8   1   4      430.89      480.29      7.77 o
  -7   1   4      237.83      231.50      4.51 o
  -6   1   4      125.75      104.76      2.21 o
  -5   1   4      847.43      857.17     17.28 o
  -4   1   4     1227.87     1350.96     18.75 o
  -3   1   4     1057.90     1111.60     16.07 o
  -2   1   4     1720.40     1629.77     14.16 o
  -1   1   4      753.68      732.49      4.94 o
   0   1   4      936.16     1042.79      6.06 o
   1   1   4    24370.36    23906.40    118.68 o
   2   1   4    12204.08    11988.63     60.26 o
   3   1   4     1141.61     1154.30      5.94 o
   4   1   4     4466.61     4699.17     23.33 o
   5   1   4     1951.82     1937.41     11.96 o
   6   1   4      129.87      130.48      1.84 o
   7   1   4        2.64        5.55      0.95 o
   8   1   4      444.12      461.31      7.97 o
   9   1   4        6.42        7.84      1.71 o
  10   1   4        0.76        1.12      1.99 o
  11   1   4      484.66      417.35      8.50 o
  12   1   4       53.34       49.85      3.44 o
  13   1   4        8.72        6.36      2.67 o
  14   1   4       72.01       86.17      4.71 o
  15   1   4       52.18       49.13      3.96 o
 -16   2   4        0.25       -1.04      2.46 o
 -15   2   4        3.99       -0.04      2.32 o
 -14   2   4        2.09        0.55      1.92 o
 -13   2   4      249.00      244.34      6.76 o
 -12   2   4        0.69        0.28      2.22 o
 -11   2   4      129.27      128.56      4.50 o
 -10   2   4     1240.60     1247.18     14.93 o
  -9   2   4       26.47       31.46      1.72 o
  -8   2   4      154.24      136.68      2.75 o
  -7   2   4      205.44      181.75      4.01 o
  -6   2   4       16.44       25.74      2.33 o
  -5   2   4      297.21      288.53      4.17 o
  -4   2   4      623.27      656.54      6.14 o
  -3   2   4      344.35      341.72      3.45 o
  -2   2   4      148.68      163.59      2.02 o
  -1   2   4     2192.48     2133.98     12.73 o
   0   2   4       87.15       91.16      1.88 o
   1   2   4      684.25      678.08      4.41 o
   2   2   4      917.87      956.76      5.43 o
   3   2   4        0.83        1.13      0.31 o
   4   2   4       21.25       20.22      0.68 o
   5   2   4      702.00      759.83      5.34 o
   6   2   4       61.74       64.15      1.45 o
   7   2   4      115.34      124.47      2.08 o
   8   2   4       19.29       16.71      1.55 o
   9   2   4      127.37      139.01      4.33 o
  10   2   4      282.85      272.19     10.75 o
  11   2   4      124.46      110.78      6.13 o
  12   2   4        0.40        1.57      1.90 o
  13   2   4       38.85       39.90      6.47 o
  14   2   4        4.98        3.26      2.50 o
  15   2   4        2.18        2.76      2.81 o
 -16   3   4       22.36       23.54      3.28 o
 -15   3   4        0.31       -2.03      2.03 o
 -14   3   4        6.02        3.54      2.16 o
 -13   3   4       51.74       59.28      3.75 o
 -12   3   4      370.37      365.80      8.93 o
 -11   3   4      186.13      196.88      4.22 o
 -10   3   4       52.11       47.99      4.69 o
  -9   3   4       46.27       46.69      1.94 o
  -8   3   4        4.84        5.37      1.02 o
  -7   3   4       17.32       12.91      0.90 o
  -6   3   4       56.33       54.08      1.13 o
  -5   3   4       42.78       41.91      1.10 o
  -4   3   4     1134.85     1296.03     12.06 o
  -3   3   4      353.78      419.33      4.87 o
  -2   3   4       63.27       65.56      1.40 o
  -1   3   4      711.60      733.50      5.96 o
   0   3   4       23.98       17.42      0.89 o
   1   3   4       51.32       55.55      0.88 o
   2   3   4       16.03       16.63      0.80 o
   3   3   4     1061.84     1130.54      7.22 o
   4   3   4       38.48       43.75      1.01 o
   5   3   4      106.06      115.24      1.58 o
   6   3   4       21.93       19.53      0.93 o
   7   3   4       60.65       64.89      1.58 o
   8   3   4        6.56        6.77      1.06 o
   9   3   4        0.72        1.22      1.59 o
  10   3   4       54.97       50.74      3.14 o
  11   3   4       27.80       28.57      2.63 o
  12   3   4       20.65       18.60      2.54 o
  13   3   4       12.25       14.34      2.52 o
  14   3   4        4.41        4.26      3.63 o
 -15   4   4        0.00       -1.72      2.37 o
 -14   4   4        2.42       -0.28      1.99 o
 -13   4   4       43.09       36.97      3.00 o
 -12   4   4      110.74      121.59      4.47 o
 -11   4   4       54.24       46.21      3.15 o
 -10   4   4      880.57      871.90     13.06 o
  -9   4   4        0.85       -0.72      3.41 o
  -8   4   4       23.54       15.40      1.71 o
  -7   4   4       25.91       24.05      1.05 o
  -6   4   4      123.50      121.33      3.06 o
  -5   4   4        6.90        6.93      0.89 o
  -4   4   4        3.62        4.36      0.69 o
  -3   4   4       26.89       22.92      1.07 o
  -2   4   4      822.26      837.48      6.11 o
  -1   4   4     1147.36     1190.98     10.33 o
   0   4   4      382.76      418.78      4.20 o
   1   4   4      134.32      140.73      1.47 o
   2   4   4      109.22      119.25      1.76 o
   3   4   4      119.53      118.70      1.64 o
   4   4   4      599.84      609.16      4.74 o
   5   4   4       47.46       49.52      1.52 o
   6   4   4       30.01       26.81      1.08 o
   7   4   4       38.75       47.50      1.52 o
   8   4   4        5.68        4.99      1.18 o
   9   4   4        3.95        1.87      1.69 o
  10   4   4       56.30       59.26      3.34 o
  11   4   4       36.59       35.10      2.89 o
  12   4   4       14.99       17.40      2.62 o
  13   4   4        0.19       -0.22      2.95 o
  14   4   4       29.53       31.61      4.60 o
 -14   5   4        1.20        4.63      3.16 o
 -13   5   4       94.86       97.48      6.26 o
 -12   5   4       37.55       33.37      3.94 o
 -11   5   4       13.56       12.35      2.16 o
 -10   5   4       34.98       34.63      2.52 o
  -9   5   4       16.67        9.27      1.99 o
  -8   5   4       18.87       13.33      1.88 o
  -7   5   4      311.20      289.36      5.96 o
  -6   5   4      749.08      735.78     11.76 o
  -5   5   4      245.78      236.74      6.89 o
  -4   5   4     1573.59     1540.19     23.36 o
  -3   5   4      667.84      695.69      9.82 o
  -2   5   4       48.81       45.87      1.50 o
  -1   5   4      945.81      950.73      8.47 o
   0   5   4        0.01       -0.08      0.62 o
   1   5   4      221.02      233.63      2.97 o
   2   5   4       81.45       68.61      1.11 o
   3   5   4      401.24      417.11      4.50 o
   4   5   4        9.82        6.94      0.68 o
   5   5   4      105.55      108.28      1.82 o
   6   5   4      523.35      535.03      6.07 o
   7   5   4      667.52      668.81      7.40 o
   8   5   4       38.28       39.12      2.09 o
   9   5   4      392.13      412.23      7.88 o
  10   5   4      106.31      104.18      5.97 o
  11   5   4       10.38        8.49      3.31 o
  12   5   4       46.22       50.17      4.84 o
  13   5   4        7.69       10.97      3.84 o
 -13   6   4        4.84        0.82      3.02 o
 -12   6   4       16.62       12.52      3.21 o
 -11   6   4        3.55       -0.60      2.50 o
 -10   6   4       18.49       16.62      2.87 o
  -9   6   4       97.54       94.87      4.71 o
  -8   6   4      191.95      164.42      5.55 o
  -7   6   4        0.01       -1.26      1.58 o
  -6   6   4      820.00      757.83     14.38 o
  -5   6   4      858.78      824.33     27.99 o
  -4   6   4      209.75      206.84      9.14 o
  -3   6   4      755.77      722.69     18.66 o
  -2   6   4        4.07       -0.73      1.74 o
  -1   6   4        0.15       -0.18      0.61 o
   0   6   4        0.13       -0.68      0.68 o
   1   6   4       50.43       51.97      1.51 o
   2   6   4        1.29        2.57      0.75 o
   3   6   4       78.97       74.21      3.46 o
   4   6   4      102.59      109.72      2.14 o
   5   6   4      380.97      373.98      5.38 o
   6   6   4      297.34      289.77      4.77 o
   7   6   4       17.06       17.98      1.65 o
   8   6   4      113.85      111.40      5.90 o
   9   6   4      116.03      115.83      5.89 o
  10   6   4        0.58       -0.82      2.87 o
  11   6   4        0.14       -2.71      2.71 o
  12   6   4       25.25       30.98      4.34 o
 -12   7   4       25.16       34.18      4.05 o
 -11   7   4       12.08       12.86      2.97 o
 -10   7   4       25.56       20.51      3.05 o
  -9   7   4       11.73       11.10      2.50 o
  -8   7   4        0.54       -1.79      1.79 o
  -7   7   4       35.45       34.95      2.87 o
  -6   7   4       93.85       96.95      3.66 o
  -5   7   4       77.58       72.36      3.08 o
  -4   7   4       57.07       48.01      2.52 o
  -3   7   4       53.32       58.80      2.79 o
  -2   7   4       43.37       41.86      2.60 o
  -1   7   4       87.85       82.83      3.44 o
   0   7   4       26.48       25.19      1.87 o
   1   7   4       25.68       26.44      1.98 o
   2   7   4       16.58       16.82      1.84 o
   3   7   4      124.46      117.02      2.64 o
   4   7   4       20.83       23.07      1.56 o
   5   7   4      166.88      175.99      3.50 o
   6   7   4      143.58      152.05      4.20 o
   7   7   4      101.92      101.45      4.81 o
   8   7   4       29.92       31.16      3.29 o
   9   7   4      175.61      173.81      6.99 o
  10   7   4      108.38       98.50      6.10 o
 -10   8   4       39.03       40.39      4.00 o
  -9   8   4       24.30       25.43      2.97 o
  -8   8   4        1.00       -1.87      1.87 o
  -7   8   4        3.10        0.05      1.63 o
  -6   8   4       12.61       12.41      1.92 o
  -5   8   4        1.92        1.89      1.34 o
  -4   8   4      103.15      101.29      3.39 o
  -3   8   4       42.48       36.37      2.47 o
  -2   8   4       27.57       30.82      2.60 o
  -1   8   4        0.01       -0.89      1.55 o
   0   8   4        3.69        2.63      1.54 o
   1   8   4       24.12       25.13      2.10 o
   2   8   4       19.27       18.79      2.05 o
   3   8   4        9.25        8.90      1.45 o
   4   8   4       50.69       47.41      2.39 o
   5   8   4        3.83        3.66      1.71 o
   6   8   4        6.63        9.47      2.13 o
   7   8   4       14.32       16.64      2.60 o
   8   8   4       30.70       35.29      3.47 o
   9   8   4        1.73        2.66      2.76 o
  -1   9   4       25.65       24.43      2.37 o
   0   9   4        1.21        2.10      1.79 o
   1   9   4       33.87       35.68      3.50 o
 -17   1   5        0.18        0.03      2.50 o
 -16   1   5        0.00       -2.18      2.18 o
 -15   1   5        2.22       -0.25      2.09 o
 -14   1   5        1.43        1.77      2.15 o
 -13   1   5       33.78       34.91      2.94 o
 -12   1   5       64.07       60.39      3.57 o
 -11   1   5      124.12      115.67      4.65 o
 -10   1   5      134.76      125.12      4.07 o
  -9   1   5       14.46       10.07      1.67 o
  -8   1   5       29.93       28.01      1.88 o
  -7   1   5       47.59       43.55      2.05 o
  -6   1   5        7.03        3.81      0.76 o
  -5   1   5       53.35       54.04      1.35 o
  -4   1   5      465.96      482.20      7.91 o
  -3   1   5      165.98      177.64      2.50 o
  -2   1   5       26.33       18.99      0.78 o
  -1   1   5        2.00        1.29      0.28 o
   0   1   5      393.24      375.60      3.54 o
   1   1   5      690.48      771.17      4.27 o
   2   1   5     1426.56     1447.39      7.61 o
   3   1   5      355.83      363.25      2.44 o
   4   1   5     1946.17     1963.90     11.37 o
   5   1   5      555.22      558.17      4.51 o
   6   1   5      161.19      182.25      2.25 o
   7   1   5        7.74        9.64      1.12 o
   8   1   5       76.67       74.86      2.65 o
   9   1   5       53.82       34.75      2.50 o
  10   1   5        2.91        0.03      1.69 o
  11   1   5        5.59        6.25      1.97 o
  12   1   5       24.56       22.06      2.58 o
  13   1   5       11.30       16.71      2.75 o
  14   1   5        5.47        3.37      2.62 o
  15   1   5        0.08        0.15      2.97 o
 -16   2   5        3.52       -2.46      2.46 o
 -15   2   5       53.27       58.44      3.98 o
 -14   2   5        0.89        1.24      1.97 o
 -13   2   5       30.88       29.41      2.89 o
 -12   2   5        1.92        2.35      1.80 o
 -11   2   5      436.09      444.98      8.41 o
 -10   2   5      223.20      236.07      4.29 o
  -9   2   5       18.72        9.38      1.68 o
  -8   2   5        5.15        3.14      1.21 o
  -7   2   5      214.90      208.54      4.32 o
  -6   2   5      357.39      393.89      5.16 o
  -5   2   5     1586.73     1734.74     17.12 o
  -4   2   5      567.12      667.80     12.56 o
  -3   2   5        7.37        4.33      0.40 o
  -2   2   5      884.15      880.35      6.39 o
  -1   2   5      677.69      622.96      4.33 o
   0   2   5       26.19       40.34      0.66 o
   1   2   5      722.19      729.28      4.29 o
   2   2   5      981.29     1012.97      5.80 o
   3   2   5        1.02        1.02      0.36 o
   4   2   5      478.67      535.19      3.75 o
   5   2   5       36.48       38.27      1.02 o
   6   2   5        4.82        7.20      0.76 o
   7   2   5       98.01       94.38      2.12 o
   8   2   5      304.75      325.29      5.45 o
   9   2   5      362.38      343.96      7.10 o
  10   2   5      132.72      129.82      4.58 o
  11   2   5        0.14        3.61      1.98 o
  12   2   5       14.60        9.11      2.21 o
  13   2   5        1.50        1.77      2.23 o
  14   2   5        3.36        2.42      2.63 o
  15   2   5        3.15        7.27      2.81 o
 -16   3   5        3.60        4.26      2.60 o
 -15   3   5        7.78        7.43      2.48 o
 -14   3   5       66.55       69.75      4.11 o
 -13   3   5      260.50      284.93      8.82 o
 -12   3   5      451.42      444.61      8.86 o
 -11   3   5      389.64      340.70      5.51 o
 -10   3   5        3.42       -1.09      1.09 o
  -9   3   5      452.44      440.58      5.91 o
  -8   3   5      401.66      400.76      5.28 o
  -7   3   5       51.90       43.77      1.44 o
  -6   3   5       29.85       43.27      1.17 o
  -5   3   5       28.13       38.57      1.14 o
  -4   3   5      206.34      233.73      2.37 o
  -3   3   5        5.86        7.35      0.44 o
  -2   3   5      112.35      116.72      1.23 o
  -1   3   5      316.20      316.64      2.91 o
   0   3   5       54.74       61.57      0.92 o
   1   3   5        2.37        5.35      0.50 o
   2   3   5      173.63      189.70      2.12 o
   3   3   5        5.20        4.02      0.49 o
   4   3   5     1112.58     1109.20      7.31 o
   5   3   5      105.86      105.12      1.78 o
   6   3   5       15.14       17.13      0.95 o
   7   3   5       28.22       28.11      1.32 o
   8   3   5        0.83       -0.29      0.93 o
   9   3   5       69.47       66.38      2.74 o
  10   3   5       44.54       33.65      2.64 o
  11   3   5        3.65        0.89      1.77 o
  12   3   5        0.53       -0.92      1.99 o
  13   3   5        7.96        7.00      2.52 o
  14   3   5       64.00       77.56      4.77 o
 -15   4   5       12.57        6.07      2.60 o
 -14   4   5       33.65       35.37      4.18 o
 -13   4   5        1.99        2.96      2.06 o
 -12   4   5        0.03        0.62      1.88 o
 -11   4   5      207.60      209.87      5.52 o
 -10   4   5       30.27       27.28      2.43 o
  -9   4   5       22.95       21.58      3.72 o
  -8   4   5        6.29        1.35      1.48 o
  -7   4   5       59.39       62.28      2.41 o
  -6   4   5      666.94      716.37      8.31 o
  -5   4   5       29.70       24.39      1.26 o
  -4   4   5      279.80      266.65      4.89 o
  -3   4   5      146.78      163.49      2.57 o
  -2   4   5      187.12      213.21      2.77 o
  -1   4   5      563.79      550.17      6.25 o
   0   4   5        8.55        2.28      0.44 o
   1   4   5      488.31      547.18      4.47 o
   2   4   5      170.17      162.66      1.98 o
   3   4   5      117.43      121.85      1.64 o
   4   4   5      313.57      328.76      3.09 o
   5   4   5      157.31      146.96      2.13 o
   6   4   5        6.62        5.20      0.79 o
   7   4   5      115.82      101.16      2.24 o
   8   4   5        0.00       -1.03      1.03 o
   9   4   5        9.87        2.88      1.44 o
  10   4   5      176.03      162.34      6.60 o
  11   4   5       59.87       77.88      4.06 o
  12   4   5        4.11        1.18      2.14 o
  13   4   5        8.19        7.35      3.87 o
  14   4   5        0.84       -2.68      3.29 o
 -14   5   5        0.19        5.23      3.13 o
 -13   5   5      222.72      245.31      9.31 o
 -12   5   5       25.91       25.87      3.52 o
 -11   5   5        0.31       -0.99      1.68 o
 -10   5   5       73.89       62.73      3.26 o
  -9   5   5      353.42      342.67      6.99 o
  -8   5   5      112.72       94.77      3.31 o
  -7   5   5       87.46       81.70      4.64 o
  -6   5   5       69.37       58.53      2.37 o
  -5   5   5       34.65       32.95      1.55 o
  -4   5   5     2374.53     2447.70     29.47 o
  -3   5   5      440.72      415.53      4.19 o
  -2   5   5        9.45        7.73      0.83 o
  -1   5   5        0.01       -0.89      0.89 o
   0   5   5        5.09        4.68      0.65 o
   1   5   5       25.50       23.84      0.99 o
   2   5   5      121.93      132.34      1.83 o
   3   5   5        0.67       -0.75      0.75 o
   4   5   5       34.10       35.32      1.19 o
   5   5   5        4.72        2.97      0.74 o
   6   5   5      146.99      139.42      2.80 o
   7   5   5      267.34      268.29      4.16 o
   8   5   5      257.33      265.69      4.32 o
   9   5   5        0.00       -1.45      1.45 o
  10   5   5      134.31      132.55      6.71 o
  11   5   5       91.72       91.17      6.26 o
  12   5   5       32.31       35.52      4.63 o
  13   5   5       11.69       20.75      4.31 o
 -13   6   5        0.56        0.74      3.02 o
 -12   6   5       22.01       17.67      3.39 o
 -11   6   5       62.81       67.24      4.94 o
 -10   6   5       34.32       27.85      3.21 o
  -9   6   5       64.66       67.42      4.23 o
  -8   6   5       37.91       31.53      3.08 o
  -7   6   5      101.42       96.45      4.02 o
  -6   6   5      126.98      114.09      4.21 o
  -5   6   5       18.16       13.36      2.02 o
  -4   6   5      166.09      173.21      4.89 o
  -3   6   5      649.67      638.72     20.00 o
  -2   6   5        4.77        3.11      0.90 o
  -1   6   5        0.03        0.20      0.65 o
   0   6   5       24.44       26.43      1.35 o
   1   6   5        8.46       10.20      0.84 o
   2   6   5       63.88       68.47      1.67 o
   3   6   5        1.86        1.60      0.87 o
   4   6   5       45.79       45.95      1.99 o
   5   6   5       20.31       21.33      1.90 o
   6   6   5       11.15       12.59      1.49 o
   7   6   5       71.63       72.34      2.74 o
   8   6   5       26.36       28.03      2.35 o
   9   6   5        1.44       -1.60      2.76 o
  10   6   5       39.07       36.00      4.10 o
  11   6   5        0.09        2.31      3.02 o
  12   6   5        1.04       -0.95      3.23 o
 -12   7   5        0.17        1.18      2.68 o
 -11   7   5       12.62       18.22      3.08 o
 -10   7   5        1.04       -2.16      2.16 o
  -9   7   5        6.53        5.52      2.18 o
  -8   7   5        0.02       -0.95      1.76 o
  -7   7   5       34.06       28.98      2.79 o
  -6   7   5       11.31       10.12      1.84 o
  -5   7   5       69.41       63.13      3.31 o
  -4   7   5      145.70      154.85      4.55 o
  -3   7   5        4.99        4.65      1.60 o
  -2   7   5       18.12       20.46      2.05 o
  -1   7   5       71.92       69.24      3.44 o
   0   7   5       79.70       74.64      2.99 o
   1   7   5       54.33       46.77      2.69 o
   2   7   5        1.54        2.62      1.61 o
   3   7   5        0.79        0.08      1.10 o
   4   7   5       37.52       36.69      1.95 o
   5   7   5        0.30        1.31      1.24 o
   6   7   5        1.93        2.02      1.62 o
   7   7   5       69.49       71.89      4.50 o
   8   7   5        0.11       -1.66      2.42 o
   9   7   5       22.40       24.14      3.55 o
  10   7   5        0.16        4.21      3.16 o
 -10   8   5       33.47       35.68      3.58 o
  -9   8   5       23.51       26.77      2.97 o
  -8   8   5        0.01       -1.89      1.89 o
  -7   8   5        0.03        0.08      1.71 o
  -6   8   5       11.37       11.46      1.92 o
  -5   8   5        8.70       12.91      1.81 o
  -4   8   5        1.61        7.65      1.68 o
  -3   8   5      161.71      148.67      4.65 o
  -2   8   5       45.66       41.91      3.05 o
  -1   8   5       60.35       58.96      2.90 o
   0   8   5        1.83        1.44      1.51 o
   1   8   5       22.39       21.16      2.26 o
   2   8   5       50.12       46.46      2.88 o
   3   8   5       56.67       50.36      2.52 o
   4   8   5        0.79       -1.35      1.35 o
   5   8   5        4.04        4.17      1.52 o
   6   8   5       48.58       50.25      3.73 o
   7   8   5       13.19       16.70      2.76 o
   8   8   5        0.37       -1.84      2.34 o
  -1   9   5       13.40       17.80      2.39 o
   0   9   5        5.20       12.83      2.47 o
   1   9   5        4.51        8.34      2.45 o
   2   9   5       10.77       11.57      2.89 o
   3   9   5       10.11       11.99      3.10 o
 -17   0   6        8.85        5.31      4.29 o
 -16   0   6        7.94        3.89      3.66 o
 -15   0   6        8.21        7.13      3.16 o
 -14   0   6       24.05       23.90      3.76 o
 -13   0   6        0.36       -2.68      2.68 o
 -12   0   6      388.09      358.85     10.75 o
 -11   0   6     1326.28     1305.19     26.11 o
 -10   0   6        1.54       -1.97      1.97 o
  -9   0   6       19.65       14.38      2.26 o
  -8   0   6       28.54       42.83      3.37 o
  -7   0   6      200.67      244.12      6.65 o
  -6   0   6     4125.49     4294.68     71.29 o
  -5   0   6      192.94      285.65     15.80 o
  -4   0   6     4495.46     4392.12     51.08 o
  -3   0   6     1220.89     1449.44     23.60 o
  -2   0   6     3737.01     3746.04     35.72 o
  -1   0   6      416.28      428.75      4.33 o
   0   0   6      253.58      293.41      2.92 o
   1   0   6       26.63       36.82      1.10 o
   2   0   6       25.50       22.58      0.81 o
   3   0   6     1644.55     1815.08     12.92 o
   4   0   6      259.44      255.82      3.10 o
   5   0   6      253.06      248.31      3.65 o
   6   0   6        0.63       -0.75      0.93 o
   7   0   6     1369.54     1519.84     20.23 o
   8   0   6       23.15       22.44      2.11 o
   9   0   6        6.05        2.18      2.55 o
  10   0   6        0.40       -0.18      2.29 o
  11   0   6        6.88       -0.74      2.58 o
  12   0   6       94.94       87.48      5.94 o
  13   0   6       10.54       13.31      3.81 o
  14   0   6        4.20        3.63      3.71 o
  15   0   6       75.50       91.48      7.47 o
 -17   1   6       29.46       29.77      3.59 o
 -16   1   6        1.08       -2.21      2.21 o
 -15   1   6        0.00       -2.75      2.75 o
 -14   1   6       19.91       11.83      2.73 o
 -13   1   6        0.00       -1.86      1.86 o
 -12   1   6      560.94      541.68      9.92 o
 -11   1   6       12.80        1.55      2.22 o
 -10   1   6      541.23      561.29      9.46 o
  -9   1   6      730.16      711.41     14.66 o
  -8   1   6        0.77       -0.22      1.01 o
  -7   1   6       89.19       85.35      2.70 o
  -6   1   6     3743.24     4180.18     61.81 o
  -5   1   6       12.56       14.33      0.79 o
  -4   1   6       73.66       73.75      1.83 o
  -3   1   6     3339.98     3249.61     26.95 o
  -2   1   6      106.87       93.21      1.35 o
  -1   1   6     6530.94     6376.54     36.93 o
   0   1   6      927.99      742.94      4.61 o
   1   1   6       43.81       43.89      0.79 o
   2   1   6       99.26       95.36      1.12 o
   3   1   6      468.27      478.51      3.09 o
   4   1   6        9.10       12.85      0.61 o
   5   1   6       18.22       20.83      0.80 o
   6   1   6       83.33       81.55      1.89 o
   7   1   6      262.20      248.62      3.47 o
   8   1   6        0.30       -0.35      1.35 o
   9   1   6        1.60       -0.87      1.25 o
  10   1   6      661.77      586.87     10.41 o
  11   1   6       38.95       39.23      2.87 o
  12   1   6        0.15       -1.96      1.96 o
  13   1   6       14.25        7.82      2.34 o
  14   1   6        1.88       -0.54      2.35 o
 -16   2   6        1.45        1.18      3.84 o
 -15   2   6        9.11        7.92      2.55 o
 -14   2   6       12.67        8.90      2.29 o
 -13   2   6        1.71       -2.03      2.03 o
 -12   2   6        0.22       -1.05      2.04 o
 -11   2   6      422.86      411.23      6.30 o
 -10   2   6        6.42       -0.14      1.63 o
  -9   2   6       11.50        4.80      1.49 o
  -8   2   6      220.88      245.55      4.97 o
  -7   2   6       14.00       12.33      2.50 o
  -6   2   6     1499.48     1618.24     37.87 o
  -5   2   6      122.38      142.22      2.73 o
  -4   2   6     5841.74     6328.45     71.43 o
  -3   2   6     2925.87     3203.35     31.17 o
  -2   2   6     3971.37     4059.56     25.34 o
  -1   2   6      458.01      463.98      3.45 o
   0   2   6      268.79      265.63      2.03 o
   1   2   6     1081.11     1073.88      6.13 o
   2   2   6       70.81       55.42      1.16 o
   3   2   6       17.79       24.45      0.76 o
   4   2   6      100.12      117.85      1.54 o
   5   2   6       55.69       55.98      1.29 o
   6   2   6      126.42      133.07      2.16 o
   7   2   6      999.45     1038.63     10.49 o
   8   2   6      114.46      106.73      2.73 o
   9   2   6       36.02       29.30      2.16 o
  10   2   6        0.34        1.62      2.24 o
  11   2   6       48.75       36.28      2.95 o
  12   2   6       10.52        6.19      3.23 o
  13   2   6       11.70        7.99      2.56 o
  14   2   6        3.36        5.29      4.72 o
 -16   3   6        0.72        2.92      2.47 o
 -15   3   6        8.68        8.50      2.63 o
 -14   3   6        0.39       -0.95      2.50 o
 -13   3   6      101.70       99.67      4.47 o
 -12   3   6       23.01       17.20      2.63 o
 -11   3   6        0.00       -1.68      1.68 o
 -10   3   6      157.41      163.77      3.38 o
  -9   3   6      147.46      136.92      2.89 o
  -8   3   6      249.34      238.28      3.69 o
  -7   3   6       91.70       91.84      1.96 o
  -6   3   6      469.24      523.67      5.37 o
  -5   3   6      662.18      705.77      8.84 o
  -4   3   6      311.49      303.12      3.75 o
  -3   3   6        2.07        3.36      0.56 o
  -2   3   6      166.48      184.15      1.81 o
  -1   3   6      133.49      140.89      1.55 o
   0   3   6      153.47      145.92      1.46 o
   1   3   6       61.66       70.29      1.15 o
   2   3   6      762.04      785.68      5.31 o
   3   3   6      127.83      138.94      1.56 o
   4   3   6       55.82       52.04      1.10 o
   5   3   6      175.53      161.26      2.28 o
   6   3   6      118.85      127.84      2.36 o
   7   3   6      316.42      316.99      4.07 o
   8   3   6       42.98       41.81      2.04 o
   9   3   6       83.67       69.16      2.47 o
  10   3   6      112.56      112.05      4.39 o
  11   3   6        8.72        6.91      2.09 o
  12   3   6       26.39       32.17      4.60 o
  13   3   6       14.19        7.64      2.53 o
  14   3   6        3.34        5.66      2.74 o
 -15   4   6        0.90       -0.96      2.88 o
 -14   4   6        6.72        6.74      2.37 o
 -13   4   6       48.57       51.81      5.35 o
 -12   4   6        0.62       -1.84      1.84 o
 -11   4   6       82.47       81.58      3.73 o
 -10   4   6       21.77        7.95      2.05 o
  -9   4   6       51.76       39.32      2.24 o
  -8   4   6       50.99       36.01      2.29 o
  -7   4   6        3.02        3.89      0.71 o
  -6   4   6        0.06       -0.06      0.90 o
  -5   4   6       71.65       81.85      2.08 o
  -4   4   6      709.58      731.39      8.18 o
  -3   4   6      197.86      186.11      3.32 o
  -2   4   6      960.28      979.33     11.61 o
  -1   4   6     1456.25     1470.15      9.58 o
   0   4   6      176.56      158.40      1.64 o
   1   4   6        3.58        4.78      0.59 o
   2   4   6      763.07      779.90      6.22 o
   3   4   6      112.57      126.29      1.74 o
   4   4   6      541.79      543.15      4.87 o
   5   4   6      132.83      134.78      2.34 o
   6   4   6        7.19        5.95      0.95 o
   7   4   6       35.38       38.65      1.82 o
   8   4   6      101.58       86.60      3.05 o
   9   4   6      115.27       98.67      2.95 o
  10   4   6        1.53        7.28      3.81 o
  11   4   6      101.34      100.44      4.68 o
  12   4   6       31.62       35.62      3.29 o
  13   4   6       10.71        7.76      3.66 o
 -14   5   6       11.76       13.86      3.68 o
 -13   5   6      154.03      136.73      7.26 o
 -12   5   6        0.81       -0.11      2.71 o
 -11   5   6      163.67      166.47      9.56 o
 -10   5   6       25.91       24.85      2.27 o
  -9   5   6        5.62        0.74      1.70 o
  -8   5   6      162.21      140.44      5.17 o
  -7   5   6       37.83       31.78      2.11 o
  -6   5   6      164.55      144.22      3.04 o
  -5   5   6        1.15        3.32      0.99 o
  -4   5   6       13.14       15.89      3.17 o
  -3   5   6        8.25        3.43      1.23 o
  -2   5   6       40.69       37.34      1.27 o
  -1   5   6      194.81      177.19      2.46 o
   0   5   6      227.07      231.18      2.78 o
   1   5   6        2.34        1.81      0.62 o
   2   5   6     1593.43     1655.88     13.28 o
   3   5   6        0.56        0.28      0.59 o
   4   5   6       24.04       29.47      1.16 o
   5   5   6       56.58       56.64      2.03 o
   6   5   6       12.66       10.33      1.25 o
   7   5   6        0.68        0.62      1.15 o
   8   5   6       46.12       50.19      2.23 o
   9   5   6       87.97       89.83      4.47 o
  10   5   6        6.67        7.52      3.23 o
  11   5   6        6.39        3.00      3.26 o
  12   5   6        7.94        8.02      3.44 o
 -13   6   6       45.93       45.15      4.63 o
 -12   6   6        0.04       -1.08      2.76 o
 -11   6   6       53.38       60.98      4.73 o
 -10   6   6        0.62        0.24      2.18 o
  -9   6   6       10.21        5.73      2.26 o
  -8   6   6        6.60        6.23      2.02 o
  -7   6   6        0.76       -1.55      1.55 o
  -6   6   6       21.78       27.48      2.79 o
  -5   6   6        4.35        0.26      1.66 o
  -4   6   6        0.86        0.08      1.55 o
  -3   6   6      123.29      129.60      3.41 o
  -2   6   6      106.54      108.15      2.07 o
  -1   6   6       52.33       46.14      1.45 o
   0   6   6        5.18        7.58      0.81 o
   1   6   6       19.40       22.32      1.08 o
   2   6   6      210.00      216.59      3.34 o
   3   6   6       37.11       36.84      1.82 o
   4   6   6      351.47      351.99      5.34 o
   5   6   6        0.47       -0.01      1.24 o
   6   6   6        2.80        3.49      1.38 o
   7   6   6        1.69        0.91      1.44 o
   8   6   6        2.37        1.55      1.67 o
   9   6   6       41.17       28.21      3.87 o
  10   6   6       39.40       42.68      4.44 o
  11   6   6        6.02        7.47      3.39 o
 -12   7   6        0.02       -0.97      2.66 o
 -11   7   6      117.11      129.74      6.13 o
 -10   7   6       65.28       76.83      4.71 o
  -9   7   6        3.58        0.89      2.10 o
  -8   7   6        1.53        2.02      2.00 o
  -7   7   6        6.97        6.47      1.97 o
  -6   7   6        2.34        5.76      1.84 o
  -5   7   6        5.51        5.63      1.76 o
  -4   7   6        4.42        4.26      1.68 o
  -3   7   6       16.68       15.70      2.05 o
  -2   7   6       38.59       44.60      3.18 o
  -1   7   6       59.90       55.58      2.80 o
   0   7   6       97.18       91.20      5.31 o
   1   7   6        0.13        0.81      1.60 o
   2   7   6      552.93      529.96      9.03 o
   3   7   6        8.84        8.22      2.36 o
   4   7   6        1.25       -0.12      1.18 o
   5   7   6        0.33       -1.26      1.26 o
   6   7   6        7.35        6.81      1.52 o
   7   7   6       31.06       35.48      4.86 o
   8   7   6       41.33       43.76      4.02 o
   9   7   6       15.01       17.25      3.50 o
  10   7   6        0.15       -2.87      2.87 o
 -10   8   6        1.57       -0.34      2.60 o
  -9   8   6        0.52       -0.50      2.24 o
  -8   8   6        0.61        1.84      2.02 o
  -7   8   6       39.87       38.86      3.50 o
  -6   8   6        4.22        3.16      1.76 o
  -5   8   6       40.94       54.96      3.23 o
  -4   8   6      300.27      312.15      7.60 o
  -3   8   6       78.95       73.68      3.92 o
  -2   8   6       20.61       25.69      2.55 o
  -1   8   6        0.15       -0.12      1.52 o
   0   8   6       22.61       18.66      2.13 o
   1   8   6        1.18       -1.60      1.60 o
   2   8   6       98.46       85.76      3.69 o
   3   8   6       98.61       96.10      3.37 o
   4   8   6       14.40       12.12      1.84 o
   5   8   6        7.35        5.22      1.72 o
   6   8   6        2.18        4.25      1.90 o
   7   8   6        2.02        7.91      2.68 o
   8   8   6        4.43        6.99      2.95 o
  -2   9   6       11.67       11.01      1.96 o
  -1   9   6       12.04       12.94      2.55 o
   0   9   6       17.04       20.59      2.89 o
   1   9   6       13.02       10.12      2.73 o
   2   9   6       31.92       31.08      3.68 o
   3   9   6        0.85       -1.84      2.66 o
   4   9   6        1.71        4.21      2.97 o
 -17   1   7        0.35        0.96      2.65 o
 -16   1   7        3.33        0.10      2.55 o
 -15   1   7        3.50        1.39      2.42 o
 -14   1   7        6.39        3.57      2.54 o
 -13   1   7      209.44      203.42      6.00 o
 -12   1   7       30.10       33.20      5.69 o
 -11   1   7        3.65       -1.99      1.99 o
 -10   1   7       81.48       60.25      3.11 o
  -9   1   7        0.00       -0.93      1.37 o
  -8   1   7       10.85       10.55      1.62 o
  -7   1   7      133.73      142.48      3.52 o
  -6   1   7       62.70       65.42      2.42 o
  -5   1   7      698.48      712.20      8.73 o
  -4   1   7      727.76      719.26      8.90 o
  -3   1   7        2.62        6.56      1.29 o
  -2   1   7      260.11      232.93      2.55 o
  -1   1   7      295.12      349.46      2.69 o
   0   1   7        5.45        0.69      0.33 o
   1   1   7       48.31       31.62      0.70 o
   2   1   7     1336.66     1481.92      7.95 o
   3   1   7      162.07      179.63      1.74 o
   4   1   7       37.20       36.65      0.99 o
   5   1   7       20.08       25.18      1.14 o
   6   1   7       23.60       24.07      1.28 o
   7   1   7       27.45       23.13      1.30 o
   8   1   7        5.02        0.39      1.12 o
   9   1   7       14.49        9.62      1.73 o
  10   1   7        2.74        0.21      1.72 o
  11   1   7        9.33        9.20      3.41 o
  12   1   7        9.99       13.00      2.66 o
  13   1   7        7.85        8.11      2.49 o
  14   1   7        0.00       -2.40      2.40 o
 -16   2   7        0.85       -1.30      2.37 o
 -15   2   7       18.29       17.31      2.73 o
 -14   2   7        2.37       -0.68      1.93 o
 -13   2   7      211.35      191.69      5.62 o
 -12   2   7      304.49      300.36     11.98 o
 -11   2   7        2.09       -2.02      2.02 o
 -10   2   7       27.30       21.83      2.56 o
  -9   2   7       66.98       64.85      2.77 o
  -8   2   7      107.29      119.81      3.47 o
  -7   2   7       48.02       44.88      2.18 o
  -6   2   7        1.07        1.70      1.02 o
  -5   2   7        6.85       10.84      1.26 o
  -4   2   7      159.10      168.01      3.93 o
  -3   2   7       49.60       50.32      1.20 o
  -2   2   7      738.15      733.86      5.18 o
  -1   2   7      334.75      312.56      2.55 o
   0   2   7      791.09      812.05      5.08 o
   1   2   7       15.10       16.19      0.58 o
   2   2   7      245.98      267.01      2.15 o
   3   2   7        0.03       -0.01      0.44 o
   4   2   7      212.79      229.59      2.35 o
   5   2   7      278.83      255.16      3.00 o
   6   2   7      125.29      130.87      3.43 o
   7   2   7      162.46      147.28      3.09 o
   8   2   7      124.78      110.60      2.90 o
   9   2   7       20.73       23.32      2.00 o
  10   2   7       31.25       48.13      3.73 o
  11   2   7       28.76       31.22      2.78 o
  12   2   7        3.15       -0.89      1.99 o
  13   2   7        0.94       -1.72      2.46 o
  14   2   7       69.63       80.38      5.18 o
 -16   3   7        3.59        5.99      2.64 o
 -15   3   7        1.75        1.23      5.27 o
 -14   3   7       41.64       45.13      3.94 o
 -13   3   7       75.93       74.67      4.06 o
 -12   3   7       13.81        4.99      2.10 o
 -11   3   7       24.51       17.70      1.59 o
 -10   3   7        7.08        0.35      1.17 o
  -9   3   7       46.49       42.20      1.84 o
  -8   3   7       10.91        5.97      1.39 o
  -7   3   7      127.43      125.70      3.66 o
  -6   3   7      481.14      541.13      9.17 o
  -5   3   7      471.24      543.27     11.00 o
  -4   3   7      142.20      152.26      1.86 o
  -3   3   7      995.22     1034.13      8.37 o
  -2   3   7     1879.40     1860.26     14.25 o
  -1   3   7       28.40       34.16      0.86 o
   0   3   7      137.76      175.24      1.85 o
   1   3   7     1009.63     1111.21      7.68 o
   2   3   7     1025.04     1064.05      7.00 o
   3   3   7     1397.11     1429.94      8.66 o
   4   3   7      287.28      296.49      2.96 o
   5   3   7       14.31       12.20      0.84 o
   6   3   7        3.86        3.50      0.89 o
   7   3   7       86.82       74.79      2.37 o
   8   3   7       16.65       16.82      1.61 o
   9   3   7      127.33      118.05      3.19 o
  10   3   7        2.62       -1.26      1.54 o
  11   3   7       18.46       14.89      2.42 o
  12   3   7        3.60        4.13      4.21 o
  13   3   7        8.22        5.29      2.57 o
 -15   4   7       42.41       49.12      5.07 o
 -14   4   7       16.95       14.40      2.66 o
 -13   4   7       12.44        8.65      3.19 o
 -12   4   7      276.46      257.91      7.44 o
 -11   4   7       17.77       11.65      3.14 o
 -10   4   7       18.93       15.52      2.10 o
  -9   4   7      107.35       93.46      2.09 o
  -8   4   7       34.15       41.59      2.43 o
  -7   4   7       72.18       66.82      1.78 o
  -6   4   7      239.21      242.23      3.24 o
  -5   4   7        2.52        3.28      0.87 o
  -4   4   7      331.54      326.58      4.53 o
  -3   4   7      917.66      906.73      8.35 o
  -2   4   7       77.60       62.21      1.02 o
  -1   4   7       37.82       33.27      1.59 o
   0   4   7      218.38      224.19      2.18 o
   1   4   7        1.64        1.84      0.49 o
   2   4   7       17.59       21.64      0.80 o
   3   4   7        5.33       12.37      0.76 o
   4   4   7      245.69      243.91      3.21 o
   5   4   7      281.21      287.93      3.67 o
   6   4   7      135.53      139.64      3.07 o
   7   4   7       23.90       23.87      1.65 o
   8   4   7      262.53      243.37      4.32 o
   9   4   7      140.32      135.78      3.46 o
  10   4   7        2.70       -0.18      1.92 o
  11   4   7        0.01        2.04      2.13 o
  12   4   7        4.36        5.88      2.68 o
  13   4   7       24.48       22.96      4.36 o
 -14   5   7      197.52      210.23      8.84 o
 -13   5   7        8.48        9.76      3.39 o
 -12   5   7       52.42       48.72      4.47 o
 -11   5   7        3.94        5.82      1.93 o
 -10   5   7        0.35       -0.66      1.55 o
  -9   5   7       24.12       20.41      2.08 o
  -8   5   7       97.85       87.60      3.27 o
  -7   5   7      123.47      105.99      3.26 o
  -6   5   7      210.70      208.80      4.27 o
  -5   5   7      162.03      147.83      2.99 o
  -4   5   7      525.87      524.16     13.74 o
  -3   5   7      831.39      849.38      9.68 o
  -2   5   7      289.12      287.10      5.48 o
  -1   5   7      211.87      214.89      2.91 o
   0   5   7       52.98       49.12      1.10 o
   1   5   7       23.72       26.07      0.99 o
   2   5   7       12.74       13.32      1.07 o
   3   5   7        4.91        6.45      0.75 o
   4   5   7        3.85        2.29      0.74 o
   5   5   7        1.57        1.03      0.98 o
   6   5   7       49.33       49.90      2.07 o
   7   5   7       18.70       19.78      1.58 o
   8   5   7       76.31       69.94      2.69 o
   9   5   7       25.56       22.45      2.83 o
  10   5   7        6.46        0.92      3.08 o
  11   5   7        0.20       -3.10      3.10 o
  12   5   7        1.19       -2.87      3.31 o
 -13   6   7       14.02        9.44      3.39 o
 -12   6   7       35.60       29.77      3.81 o
 -11   6   7       10.14       14.59      3.00 o
 -10   6   7       10.07       10.81      2.55 o
  -9   6   7        6.02        4.86      2.34 o
  -8   6   7        8.91        8.44      2.18 o
  -7   6   7        2.37        0.60      1.79 o
  -6   6   7       23.75       33.16      3.21 o
  -5   6   7       18.23       24.38      2.58 o
  -4   6   7       29.81       27.79      2.50 o
  -3   6   7      114.03      116.78      4.58 o
  -2   6   7        4.35        9.02      2.56 o
  -1   6   7       55.76       60.93      2.08 o
   0   6   7        3.12        3.06      0.93 o
   1   6   7       48.43       50.16      4.01 o
   2   6   7       18.10       17.53      1.59 o
   3   6   7      110.42       99.78      2.78 o
   4   6   7       34.90       32.07      1.85 o
   5   6   7       24.09       25.15      1.81 o
   6   6   7       20.64       19.88      1.85 o
   7   6   7       22.31       21.95      2.08 o
   8   6   7      292.95      308.13     10.26 o
   9   6   7       23.67       24.82      2.39 o
  10   6   7       14.61       15.12      3.60 o
  11   6   7        0.01       -1.50      3.16 o
 -12   7   7        0.06        0.58      2.68 o
 -11   7   7        9.10        6.94      3.00 o
 -10   7   7       19.39       17.14      3.05 o
  -9   7   7       17.32       16.17      2.68 o
  -8   7   7        0.21       -1.58      1.89 o
  -7   7   7        7.18        6.89      2.16 o
  -6   7   7        3.85        3.55      2.05 o
  -5   7   7        0.92        0.21      1.71 o
  -4   7   7        1.01        0.63      1.66 o
  -3   7   7       20.50       19.70      2.26 o
  -2   7   7        4.69        5.05      1.95 o
  -1   7   7        7.44        9.09      1.77 o
   0   7   7       14.27       15.85      1.96 o
   1   7   7       99.61       97.03      3.73 o
   2   7   7        1.00        1.47      1.69 o
   3   7   7        1.52        1.91      1.32 o
   4   7   7        6.36        5.55      1.41 o
   5   7   7       53.67       49.25      2.97 o
   6   7   7       33.38       32.99      2.16 o
   7   7   7       38.47       38.95      3.04 o
   8   7   7       89.27       97.53      4.56 o
   9   7   7       23.67       25.40      3.94 o
 -10   8   7       30.10       33.97      3.63 o
  -9   8   7        7.32        5.78      2.66 o
  -8   8   7        5.70        6.73      2.34 o
  -7   8   7        0.45       -0.21      2.00 o
  -6   8   7       10.21       12.88      2.29 o
  -5   8   7        0.04        1.24      1.87 o
  -4   8   7        3.93        4.44      2.08 o
  -3   8   7        0.82        0.97      1.95 o
  -2   8   7        8.74       11.19      1.93 o
  -1   8   7        0.00       -1.45      1.55 o
   0   8   7        0.55       -0.33      1.68 o
   1   8   7       27.07       22.07      5.19 o
   2   8   7        3.48        6.48      1.51 o
   3   8   7       64.97       63.58      3.12 o
   4   8   7        0.00       -0.99      2.58 o
   5   8   7        1.23        1.04      1.80 o
   6   8   7        1.39        2.73      1.90 o
   7   8   7        0.11       -1.95      1.95 o
  -2   9   7      106.05      120.24      4.25 o
  -1   9   7       28.00       33.32      3.34 o
   0   9   7        0.02       -1.89      2.37 o
   1   9   7       74.69       68.39      5.07 o
   2   9   7        3.68        7.39      2.92 o
   3   9   7        0.55       13.49      3.44 o
   4   9   7       24.52       31.61      4.26 o
 -17   0   8       44.86       48.04      5.78 o
 -16   0   8       17.37       12.86      4.18 o
 -15   0   8        0.43       -0.39      2.92 o
 -14   0   8       23.62       24.80      4.02 o
 -13   0   8        0.66       -2.24      2.24 o
 -12   0   8      299.41      296.21      9.78 o
 -11   0   8     2376.95     2356.73     42.94 o
 -10   0   8     1468.93     1368.06     26.53 o
  -9   0   8       56.53       47.67      3.55 o
  -8   0   8      607.36      548.60     12.41 o
  -7   0   8      782.76      905.21     17.93 o
  -6   0   8      157.39      120.56      4.44 o
  -5   0   8     2898.89     3071.80     51.96 o
  -4   0   8     1521.59     1679.32     49.40 o
  -3   0   8        5.46        8.03      0.81 o
  -2   0   8       66.16       60.55      1.70 o
  -1   0   8        6.49        1.67      0.78 o
   0   0   8     9659.07    10193.38     73.96 o
   1   0   8     2513.90     2382.43     18.25 o
   2   0   8     6420.70     6617.08     48.48 o
   3   0   8     8299.95     8024.61     65.55 o
   4   0   8       74.83       98.51      4.10 o
   5   0   8      425.46      391.95      5.79 o
   6   0   8       59.25       67.15      2.55 o
   7   0   8       88.97       64.80      2.71 o
   8   0   8      115.67       87.30      3.88 o
   9   0   8      134.72      161.59      5.03 o
  10   0   8       32.93       35.89      4.26 o
  11   0   8       41.12       38.94      4.26 o
  12   0   8       35.16       30.82      4.44 o
  13   0   8        0.59       -2.92      2.92 o
  14   0   8       13.66       14.80      4.29 o
 -17   1   8        2.27       -2.36      2.36 o
 -16   1   8       17.00       13.72      3.38 o
 -15   1   8       38.11       50.95      3.56 o
 -14   1   8       25.40       31.88      6.17 o
 -13   1   8      179.54      183.27      5.69 o
 -12   1   8      323.92      332.33      7.45 o
 -11   1   8      491.58      461.01      9.23 o
 -10   1   8      149.63      146.97      4.45 o
  -9   1   8      208.44      195.23      4.79 o
  -8   1   8       40.86       40.78      2.21 o
  -7   1   8      395.46      376.60      6.53 o
  -6   1   8     1072.99     1091.90     14.57 o
  -5   1   8       89.40       67.18      2.43 o
  -4   1   8        0.40        2.69      0.70 o
  -3   1   8      347.38      340.62      3.48 o
  -2   1   8      237.44      250.06      2.95 o
  -1   1   8      105.03       92.37      1.25 o
   0   1   8     3086.82     3466.32     19.30 o
   1   1   8        9.83        0.77      0.66 o
   2   1   8     1335.79     1361.11      7.83 o
   3   1   8       47.71       56.30      1.21 o
   4   1   8     1445.53     1586.70     10.26 o
   5   1   8     1020.32      974.86      8.01 o
   6   1   8       21.59       30.46      1.40 o
   7   1   8        1.89       -1.89      1.89 o
   8   1   8       22.54       18.16      1.62 o
   9   1   8      125.75      123.12      3.62 o
  10   1   8        3.36       -1.42      1.42 o
  11   1   8        4.15        4.31      2.08 o
  12   1   8        0.01        1.31      2.25 o
  13   1   8        2.36       -0.47      2.17 o
  14   1   8       23.38       18.88      3.39 o
 -16   2   8       10.66       11.15      2.73 o
 -15   2   8       16.49       21.52      5.50 o
 -14   2   8        3.12        6.27      2.13 o
 -13   2   8        2.76        2.73      2.16 o
 -12   2   8       19.06       18.24      2.35 o
 -11   2   8      143.95      127.49      5.00 o
 -10   2   8      101.39      101.53      3.73 o
  -9   2   8       56.75       48.69      2.69 o
  -8   2   8      121.29      128.19      4.35 o
  -7   2   8        2.12        4.75      1.18 o
  -6   2   8      120.17      133.98      5.72 o
  -5   2   8      856.13      907.27     13.86 o
  -4   2   8      789.61      825.72      8.07 o
  -3   2   8      138.92      155.15      2.05 o
  -2   2   8      480.97      466.00      3.94 o
  -1   2   8      510.05      565.49      4.32 o
   0   2   8      612.05      696.79      4.84 o
   1   2   8       40.48       34.74      1.47 o
   2   2   8      201.13      234.42      2.05 o
   3   2   8       49.31       46.56      1.05 o
   4   2   8      154.19      145.54      2.19 o
   5   2   8       22.66       24.37      1.10 o
   6   2   8       29.40       32.62      1.52 o
   7   2   8       52.15       41.48      1.98 o
   8   2   8      160.58      126.99      4.22 o
   9   2   8       19.58       17.05      1.65 o
  10   2   8        9.49        6.49      2.08 o
  11   2   8        0.53       -0.62      1.94 o
  12   2   8       25.83       20.91      2.85 o
  13   2   8        4.38        3.00      2.58 o
 -16   3   8        4.92        4.66      2.59 o
 -15   3   8       29.85       42.06      3.51 o
 -14   3   8        0.04       -0.87      2.04 o
 -13   3   8        0.89       -2.83      2.83 o
 -12   3   8       37.84       31.58      2.80 o
 -11   3   8       59.77       66.11      3.45 o
 -10   3   8      119.55      117.47      3.10 o
  -9   3   8      137.17      130.96      3.98 o
  -8   3   8       18.70       23.88      1.88 o
  -7   3   8      253.95      283.56     10.22 o
  -6   3   8      127.89      131.84      2.33 o
  -5   3   8       34.81       39.48      1.17 o
  -4   3   8       42.03       57.75      1.19 o
  -3   3   8       14.76       21.80      0.85 o
  -2   3   8      170.31      189.64      2.05 o
  -1   3   8      199.32      194.06      2.02 o
   0   3   8        4.80        6.70      0.54 o
   1   3   8      704.79      728.10      5.49 o
   2   3   8        3.41       10.20      0.67 o
   3   3   8       34.13       39.08      1.11 o
   4   3   8       52.96       42.02      1.36 o
   5   3   8        2.99        2.42      0.76 o
   6   3   8       74.71       74.68      2.26 o
   7   3   8        0.34        0.06      1.19 o
   8   3   8       68.81       67.24      2.93 o
   9   3   8       67.53       65.53      2.61 o
  10   3   8       13.27       11.10      1.90 o
  11   3   8        2.10        3.00      1.99 o
  12   3   8        9.87        7.61      2.41 o
  13   3   8        2.42       -1.36      2.41 o
 -15   4   8       25.47       32.40      4.44 o
 -14   4   8       12.92       12.10      3.02 o
 -13   4   8       38.24       36.93      3.00 o
 -12   4   8       12.24       13.73      2.30 o
 -11   4   8        1.96       -0.58      1.68 o
 -10   4   8       18.20       12.85      1.96 o
  -9   4   8       97.93       92.98      3.45 o
  -8   4   8      351.38      335.21      6.42 o
  -7   4   8      108.23       99.67      2.25 o
  -6   4   8        0.72        0.45      0.72 o
  -5   4   8       11.82       11.51      0.85 o
  -4   4   8        8.42        6.77      1.23 o
  -3   4   8      519.74      530.59      5.59 o
  -2   4   8     1102.82     1079.54      9.82 o
  -1   4   8      156.18      168.99      3.64 o
   0   4   8        4.70        3.28      0.61 o
   1   4   8       96.65       93.08      1.68 o
   2   4   8       46.87       38.37      1.05 o
   3   4   8      147.84      137.46      2.00 o
   4   4   8       66.58       68.81      1.84 o
   5   4   8        0.90        1.23      0.95 o
   6   4   8       55.75       54.64      2.16 o
   7   4   8      462.92      444.11      6.02 o
   8   4   8      100.71       97.00      3.44 o
   9   4   8        3.65        1.57      1.39 o
  10   4   8       52.16       58.49      3.13 o
  11   4   8        5.92        5.06      2.35 o
  12   4   8        1.48        0.32      3.23 o
 -14   5   8        7.73        9.57      3.55 o
 -13   5   8       14.89        4.63      3.05 o
 -12   5   8       25.34       24.32      3.66 o
 -11   5   8        9.42       13.31      2.79 o
 -10   5   8      134.84      136.64      4.37 o
  -9   5   8      104.34       99.97      3.60 o
  -8   5   8        0.19       -1.66      1.66 o
  -7   5   8       22.06       24.75      1.92 o
  -6   5   8      164.86      177.79      5.24 o
  -5   5   8      122.22      135.35      3.03 o
  -4   5   8      411.89      401.31      5.49 o
  -3   5   8        3.70        4.42      1.07 o
  -2   5   8       50.24       52.41      2.20 o
  -1   5   8       14.12       14.00      0.93 o
   0   5   8      184.33      187.82      2.31 o
   1   5   8      509.53      524.29      5.29 o
   2   5   8        1.08        1.14      0.70 o
   3   5   8        0.36        0.00      0.71 o
   4   5   8       23.09       21.15      1.38 o
   5   5   8       11.81        9.68      1.25 o
   6   5   8       44.30       45.94      2.11 o
   7   5   8       65.96       72.45      2.64 o
   8   5   8       41.77       48.25      2.83 o
   9   5   8       85.63       98.32      3.72 o
  10   5   8       52.88       60.60      3.37 o
  11   5   8        4.10       -2.95      2.95 o
 -13   6   8       11.83       19.38      3.73 o
 -12   6   8       95.50      114.70      6.26 o
 -11   6   8       69.82       77.62      5.18 o
 -10   6   8        3.62        7.44      2.52 o
  -9   6   8      112.57      121.77      5.52 o
  -8   6   8       54.02       44.99      3.68 o
  -7   6   8       21.98       32.03      2.97 o
  -6   6   8      903.87      880.07     17.49 o
  -5   6   8     1046.45     1009.23     19.46 o
  -4   6   8       61.79       50.78      3.84 o
  -3   6   8     1202.64     1180.10     22.14 o
  -2   6   8     1758.30     1743.27     21.46 o
  -1   6   8      125.91      112.55      2.81 o
   0   6   8        0.76       -1.35      1.92 o
   1   6   8      106.44       99.73      3.52 o
   2   6   8       10.76        9.70      3.79 o
   3   6   8        4.12        3.69      1.37 o
   4   6   8      129.38      132.51      3.40 o
   5   6   8      153.81      151.24      4.47 o
   6   6   8       19.14       21.76      1.99 o
   7   6   8      263.13      282.14      5.61 o
   8   6   8       89.92       89.27      3.68 o
   9   6   8       74.06       72.87      3.50 o
  10   6   8       20.85       28.56      4.21 o
 -12   7   8        1.76       -1.92      2.79 o
 -11   7   8        1.13        2.00      2.63 o
 -10   7   8        4.29        4.23      2.63 o
  -9   7   8       12.25       15.44      2.95 o
  -8   7   8        3.78        3.97      2.34 o
  -7   7   8       43.59       47.67      3.81 o
  -6   7   8       27.03       29.37      2.84 o
  -5   7   8        9.39        6.00      2.05 o
  -4   7   8        2.12        0.32      1.92 o
  -3   7   8       13.60       14.59      2.39 o
  -2   7   8       27.84       20.85      2.76 o
  -1   7   8        3.87        2.24      3.12 o
   0   7   8       41.34       43.36      3.37 o
   1   7   8       84.21       78.29      3.61 o
   2   7   8       18.72       17.01      2.28 o
   3   7   8        1.10       -0.42      1.54 o
   4   7   8        0.05       -1.33      1.33 o
   5   7   8        1.32       -0.49      1.46 o
   6   7   8        5.39        1.35      1.63 o
   7   7   8       62.09       65.99      5.05 o
   8   7   8        2.31        2.83      2.34 o
   9   7   8       45.83       54.62      5.29 o
 -10   8   8       24.76       29.35      3.73 o
  -9   8   8        9.14       12.91      2.84 o
  -8   8   8        0.14       -2.34      2.34 o
  -7   8   8       45.85       57.35      4.21 o
  -6   8   8       92.18       95.58      4.65 o
  -5   8   8       21.90       29.69      3.13 o
  -4   8   8       14.85       20.06      2.71 o
  -3   8   8        0.01       -1.84      2.05 o
  -2   8   8       22.28       21.45      2.31 o
  -1   8   8       89.88       91.09      3.87 o
   0   8   8       30.96       28.55      2.66 o
   1   8   8       27.81       27.72      2.69 o
   2   8   8      162.06      154.84      3.96 o
   3   8   8       48.07       50.17      2.86 o
   4   8   8       38.13       38.77      2.88 o
   5   8   8        0.86        1.30      1.92 o
   6   8   8        9.79        8.30      2.22 o
   7   8   8       17.09       25.49      2.89 o
  -3   9   8        8.62        5.05      2.07 o
  -2   9   8        0.01        1.97      3.02 o
  -1   9   8       42.93       42.28      4.29 o
   0   9   8       41.11       47.46      4.21 o
   1   9   8       22.90       31.26      3.92 o
   2   9   8       10.74       10.14      1.98 o
   3   9   8        5.33        5.84      3.34 o
 -17   1   9        1.76        0.14      5.86 o
 -16   1   9        2.08        0.19      2.36 o
 -15   1   9        0.00       -0.22      2.05 o
 -14   1   9        0.23       -0.16      2.81 o
 -13   1   9        2.08       -3.52      3.52 o
 -12   1   9        0.24       -1.76      1.76 o
 -11   1   9        2.56       -0.86      1.89 o
 -10   1   9      185.35      181.54      5.05 o
  -9   1   9      362.93      347.22      7.42 o
  -8   1   9        0.16        0.76      1.49 o
  -7   1   9      340.78      350.14      6.36 o
  -6   1   9       75.28       68.68      2.55 o
  -5   1   9        3.66        5.15      1.89 o
  -4   1   9        0.06        2.28      0.90 o
  -3   1   9      595.90      652.46      6.56 o
  -2   1   9       74.05       79.23      1.58 o
  -1   1   9       15.06       19.75      0.77 o
   0   1   9      305.31      305.85      2.70 o
   1   1   9      453.26      506.46      3.71 o
   2   1   9      144.42      163.11      1.83 o
   3   1   9        0.94        0.29      0.56 o
   4   1   9       91.32      104.31      2.01 o
   5   1   9       83.49       74.88      1.82 o
   6   1   9       36.36       33.49      1.43 o
   7   1   9      153.85      133.70      3.49 o
   8   1   9        2.15       -1.11      1.11 o
   9   1   9        3.53       -0.10      1.25 o
  10   1   9       59.00       63.28      3.06 o
  11   1   9       26.86       25.34      2.95 o
  12   1   9       14.01       16.33      2.78 o
  13   1   9        9.13        8.39      3.21 o
 -16   2   9       51.55       64.67      8.11 o
 -15   2   9       48.41       54.00      3.91 o
 -14   2   9        9.42        6.72      3.13 o
 -13   2   9       23.30       28.07      2.72 o
 -12   2   9       25.81       22.45      2.57 o
 -11   2   9        0.88       -1.58      1.58 o
 -10   2   9      128.29       98.62      3.70 o
  -9   2   9       14.63       18.51      2.20 o
  -8   2   9       13.50       14.94      3.75 o
  -7   2   9        4.13        1.22      1.07 o
  -6   2   9      314.45      312.34      5.75 o
  -5   2   9      728.44      885.36      9.75 o
  -4   2   9      502.70      525.20      7.49 o
  -3   2   9      270.05      270.28      3.04 o
  -2   2   9       20.33       16.94      0.70 o
  -1   2   9       16.35       16.87      0.72 o
   0   2   9     1703.97     1669.95     11.19 o
   1   2   9       87.24       83.85      1.25 o
   2   2   9      151.95      152.53      1.87 o
   3   2   9      317.99      310.05      3.17 o
   4   2   9       21.07       23.95      1.00 o
   5   2   9      276.44      269.34      3.66 o
   6   2   9      909.97      838.21      8.11 o
   7   2   9       43.83       36.41      2.09 o
   8   2   9        9.17        8.88      1.32 o
   9   2   9       12.59        7.98      1.51 o
  10   2   9        0.33       -1.54      1.54 o
  11   2   9        1.07        1.38      2.87 o
  12   2   9       57.95       47.70      6.97 o
  13   2   9       23.10       21.85      3.23 o
 -16   3   9       31.54       36.74      3.60 o
 -15   3   9       15.31       19.09      2.90 o
 -14   3   9       16.31       17.88      4.25 o
 -13   3   9       11.03       12.39      2.33 o
 -12   3   9       32.97       20.75      2.50 o
 -11   3   9       51.92       45.52      3.01 o
 -10   3   9      122.96      112.64      4.00 o
  -9   3   9       57.91       61.18      2.93 o
  -8   3   9       22.50       18.41      1.75 o
  -7   3   9       88.53       86.15      2.05 o
  -6   3   9      289.59      293.06      4.08 o
  -5   3   9      483.81      535.51      5.00 o
  -4   3   9      640.71      616.99      5.55 o
  -3   3   9      101.52      104.32      1.71 o
  -2   3   9       73.51       79.07      1.30 o
  -1   3   9      213.27      211.03      2.21 o
   0   3   9      280.79      271.20      2.51 o
   1   3   9      194.87      191.01      2.08 o
   2   3   9      342.04      343.59      3.08 o
   3   3   9      111.02      111.61      1.95 o
   4   3   9       45.90       43.15      1.43 o
   5   3   9      149.50      162.83      2.54 o
   6   3   9        7.55        6.48      1.10 o
   7   3   9      400.00      384.17      5.58 o
   8   3   9       48.87       49.45      2.42 o
   9   3   9       36.54       29.88      1.97 o
  10   3   9       42.14       36.38      2.47 o
  11   3   9       14.32       12.33      2.44 o
  12   3   9        9.07       14.70      2.87 o
  13   3   9        1.45       -1.92      2.64 o
 -15   4   9       21.86       26.14      4.36 o
 -14   4   9        7.77        8.01      2.27 o
 -13   4   9       18.67       13.70      2.41 o
 -12   4   9       49.72       49.03      3.25 o
 -11   4   9        2.84        2.59      1.66 o
 -10   4   9      257.10      220.31      5.53 o
  -9   4   9       19.94       19.68      2.06 o
  -8   4   9       21.80       22.84      2.02 o
  -7   4   9        1.68        0.76      0.53 o
  -6   4   9       54.00       54.02      5.11 o
  -5   4   9        2.93        4.17      1.00 o
  -4   4   9       14.17       16.26      1.23 o
  -3   4   9       14.11       13.92      1.57 o
  -2   4   9      102.51      105.12      1.77 o
  -1   4   9       75.87       80.82      1.51 o
   0   4   9      742.84      763.37      5.76 o
   1   4   9      300.85      296.09      4.31 o
   2   4   9      216.14      198.85      2.44 o
   3   4   9      152.05      131.45      4.36 o
   4   4   9       17.22       16.32      0.99 o
   5   4   9        1.59        1.01      1.10 o
   6   4   9      195.65      197.94      3.80 o
   7   4   9      378.95      359.78      5.47 o
   8   4   9       72.44       74.70      3.35 o
   9   4   9       14.11       18.72      1.83 o
  10   4   9        0.25        1.29      1.50 o
  11   4   9       30.05       31.70      3.18 o
  12   4   9        0.99       -2.73      3.08 o
 -14   5   9        0.58       -0.97      3.00 o
 -13   5   9       16.94       18.28      3.63 o
 -12   5   9        0.01       -2.10      2.55 o
 -11   5   9        5.01        4.94      2.63 o
 -10   5   9        9.85       13.47      2.10 o
  -9   5   9        3.17        1.71      1.59 o
  -8   5   9       13.68       16.82      1.90 o
  -7   5   9       15.61       14.34      1.81 o
  -6   5   9      371.05      358.70      6.50 o
  -5   5   9      452.57      464.52      6.35 o
  -4   5   9     1379.98     1410.44     23.02 o
  -3   5   9      759.17      776.49     11.31 o
  -2   5   9       33.96       28.51      1.59 o
  -1   5   9      466.66      484.19      5.95 o
   0   5   9       68.04       67.79      2.12 o
   1   5   9        0.09       -0.18      0.69 o
   2   5   9       33.83       31.04      1.17 o
   3   5   9       10.12       11.73      1.21 o
   4   5   9       90.07       86.87      2.46 o
   5   5   9      151.83      142.16      3.12 o
   6   5   9        1.15        2.70      1.27 o
   7   5   9        6.90        8.24      2.28 o
   8   5   9      166.25      170.92      4.55 o
   9   5   9      105.44      107.21      4.49 o
  10   5   9       56.30       62.44      3.43 o
  11   5   9       14.84       17.99      4.26 o
 -13   6   9       12.79       11.78      3.63 o
 -12   6   9        0.00       -2.68      2.68 o
 -11   6   9        6.97        6.89      2.89 o
 -10   6   9        6.94        4.79      2.68 o
  -9   6   9       13.00        9.49      2.73 o
  -8   6   9        0.25       -0.08      2.10 o
  -7   6   9        5.46        2.95      2.18 o
  -6   6   9        0.05       -0.18      2.21 o
  -5   6   9        4.10        3.37      2.37 o
  -4   6   9       35.68       36.55      3.63 o
  -3   6   9       39.86       43.65      4.05 o
  -2   6   9        0.22        5.79      1.90 o
  -1   6   9       85.43       90.94      3.77 o
   0   6   9      196.13      194.58      9.01 o
   1   6   9      150.22      153.48      4.62 o
   2   6   9       49.53       46.32      2.35 o
   3   6   9       52.64       54.50      2.53 o
   4   6   9        0.54        0.53      1.40 o
   5   6   9       37.97       47.14      2.64 o
   6   6   9        2.06        2.95      2.48 o
   7   6   9      334.57      344.45      6.47 o
   8   6   9        7.65        9.05      2.11 o
   9   6   9        1.41        1.43      1.95 o
  10   6   9       15.74       17.49      3.97 o
 -12   7   9       22.57       24.14      3.84 o
 -11   7   9        0.14        0.37      2.76 o
 -10   7   9       18.57       24.40      3.50 o
  -9   7   9        0.13       -0.18      2.42 o
  -8   7   9       39.21       47.38      4.05 o
  -7   7   9       14.80       11.89      2.73 o
  -6   7   9       29.55       28.16      3.02 o
  -5   7   9        0.07        0.50      1.92 o
  -4   7   9        1.14        9.86      2.50 o
  -3   7   9      114.12      117.14      5.26 o
  -2   7   9       84.09       74.74      3.53 o
  -1   7   9        6.02        2.50      1.83 o
   0   7   9       30.61       31.96      4.50 o
   1   7   9        2.01        0.54      1.79 o
   2   7   9       16.47       18.32      1.79 o
   3   7   9       25.43       24.40      1.99 o
   4   7   9        2.91        1.52      1.54 o
   5   7   9        0.00       -0.55      1.55 o
   6   7   9       52.24       52.24      2.89 o
   7   7   9       15.33       17.07      2.66 o
   8   7   9       29.04       26.67      3.08 o
  -9   8   9       14.97       13.38      3.31 o
  -8   8   9       31.71       43.97      4.31 o
  -7   8   9        1.37        3.79      2.52 o
  -6   8   9        0.95        0.66      2.18 o
  -5   8   9       16.18       13.59      2.87 o
  -4   8   9       14.42       17.46      2.89 o
  -3   8   9       22.44       28.68      2.60 o
  -2   8   9        0.01        0.26      1.92 o
  -1   8   9       75.02       87.17      4.05 o
   0   8   9        6.73        4.14      2.18 o
   1   8   9        2.01        7.66      2.63 o
   2   8   9        0.74        1.13      1.53 o
   3   8   9        1.98        1.52      1.58 o
   4   8   9        0.05       -1.80      1.80 o
   5   8   9        0.12        0.75      2.03 o
   6   8   9       12.53       13.82      2.56 o
  -4   9   9       11.55       14.46      2.87 o
  -3   9   9       53.26       63.62      3.70 o
  -2   9   9        5.47        3.88      2.27 o
  -1   9   9        3.03        3.65      2.29 o
   0   9   9       24.35       22.46      3.55 o
   1   9   9        4.63       -0.55      2.95 o
   2   9   9        0.61        0.37      2.60 o
 -17   0  10      147.19      196.58     10.15 o
 -16   0  10        8.72        9.12      4.05 o
 -15   0  10        1.48       -1.95      2.92 o
 -14   0  10        1.39       -2.71      2.71 o
 -13   0  10       76.28       72.92      5.65 o
 -12   0  10       89.06       82.59      5.68 o
 -11   0  10      364.60      313.15     10.04 o
 -10   0  10       34.77       40.49      3.94 o
  -9   0  10       27.97       16.01      2.60 o
  -8   0  10       49.41       60.40      4.00 o
  -7   0  10        0.06       -0.71      1.39 o
  -6   0  10       97.58      159.51      5.52 o
  -5   0  10      196.27      178.75      5.71 o
  -4   0  10     1552.32     1615.08     20.48 o
  -3   0  10     1929.61     1987.48     24.64 o
  -2   0  10       78.33       49.26      4.94 o
  -1   0  10     5816.21     6350.29     73.44 o
   0   0  10      363.06      386.31      4.62 o
   1   0  10      132.33      133.98      2.48 o
   2   0  10      125.96      141.30      3.43 o
   3   0  10       49.99       60.09      2.26 o
   4   0  10      659.70      677.50      8.68 o
   5   0  10     1605.63     1492.71     16.54 o
   6   0  10     1252.87     1207.73     14.15 o
   7   0  10      704.70      677.75      9.43 o
   8   0  10      214.33      207.09      5.87 o
   9   0  10      131.90      147.34      5.24 o
  10   0  10       19.28       20.73      2.65 o
  11   0  10       26.79       29.37      4.13 o
  12   0  10       11.10        2.81      3.39 o
  13   0  10       56.54       54.67      6.10 o
 -16   1  10       14.51       13.18      2.93 o
 -15   1  10       13.13       18.00      2.83 o
 -14   1  10       14.10       11.72      2.44 o
 -13   1  10       48.05       50.18      5.27 o
 -12   1  10        3.38       -0.43      1.92 o
 -11   1  10      249.90      225.03      5.95 o
 -10   1  10      496.65      445.73     14.76 o
  -9   1  10       40.67       29.65      2.24 o
  -8   1  10        7.08        9.15      1.59 o
  -7   1  10        7.36        8.30      1.35 o
  -6   1  10      178.89      161.41      3.95 o
  -5   1  10       41.00       37.33      1.71 o
  -4   1  10      389.60      386.93      7.39 o
  -3   1  10      633.13      752.55      7.54 o
  -2   1  10      637.30      603.05      6.26 o
  -1   1  10        2.08        0.47      0.59 o
   0   1  10     1617.97     1870.98     11.88 o
   1   1  10      209.38      220.84      2.47 o
   2   1  10      304.90      268.57      2.85 o
   3   1  10       61.90       60.15      1.58 o
   4   1  10      133.14      142.24      2.39 o
   5   1  10       60.10       62.32      1.94 o
   6   1  10      869.85      811.09      7.41 o
   7   1  10      434.08      422.99      5.36 o
   8   1  10       17.44       25.74      1.60 o
   9   1  10      167.24      169.75      4.09 o
  10   1  10        6.45        3.57      1.75 o
  11   1  10        0.03       -1.99      2.29 o
  12   1  10        9.48       14.99      2.97 o
  13   1  10        4.99        1.43      2.86 o
 -16   2  10       43.58       49.34      3.85 o
 -15   2  10       32.80       37.83      3.27 o
 -14   2  10        3.71        3.49      2.15 o
 -13   2  10       54.01       52.75      3.52 o
 -12   2  10      198.90      202.87      5.81 o
 -11   2  10      301.83      281.94      6.98 o
 -10   2  10        1.86       -1.14      1.50 o
  -9   2  10       29.67       20.61      2.02 o
  -8   2  10        3.80        1.87      1.23 o
  -7   2  10        7.03        4.01      1.29 o
  -6   2  10        6.31        2.21      0.81 o
  -5   2  10       46.34       78.71      2.09 o
  -4   2  10     1495.10     1544.54     15.95 o
  -3   2  10       75.35       68.33      1.58 o
  -2   2  10       16.10       24.89      0.99 o
  -1   2  10     2565.46     2779.64     17.95 o
   0   2  10       52.89       60.04      1.30 o
   1   2  10       33.67       36.20      1.06 o
   2   2  10       34.58       41.95      1.15 o
   3   2  10       62.71       63.67      1.61 o
   4   2  10       71.61       68.57      1.78 o
   5   2  10      350.69      351.64      5.13 o
   6   2  10      502.66      470.23      5.56 o
   7   2  10       42.81       33.60      2.45 o
   8   2  10       61.26       60.53      2.28 o
   9   2  10       73.14       79.13      2.90 o
  10   2  10       53.07       53.62      3.05 o
  11   2  10        2.36        3.41      1.85 o
  12   2  10        0.09        1.40      2.41 o
  13   2  10       17.96       14.59      4.64 o
 -16   3  10        0.90       -1.98      2.34 o
 -15   3  10       72.35       99.42      4.95 o
 -14   3  10       20.03       19.71      2.88 o
 -13   3  10       22.15       22.78      4.54 o
 -12   3  10        7.16        7.68      2.03 o
 -11   3  10       50.67       46.31      5.39 o
 -10   3  10       26.24       28.37      2.33 o
  -9   3  10        1.60        4.19      1.57 o
  -8   3  10      148.49      142.14      2.86 o
  -7   3  10        0.42       -0.54      1.73 o
  -6   3  10       43.11       48.87      1.63 o
  -5   3  10        8.51       11.04      0.88 o
  -4   3  10        0.01        0.30      0.60 o
  -3   3  10      142.30      165.65      2.31 o
  -2   3  10      141.66      142.10      1.82 o
  -1   3  10       38.87       36.99      1.09 o
   0   3  10      926.64      954.46      8.72 o
   1   3  10      148.02      128.70      1.76 o
   2   3  10      103.05      105.06      1.77 o
   3   3  10        0.40        0.47      0.72 o
   4   3  10      104.01      104.37      2.60 o
   5   3  10        3.08        6.83      1.10 o
   6   3  10        0.31        4.07      1.22 o
   7   3  10      411.23      402.29      5.19 o
   8   3  10       10.86        8.00      1.54 o
   9   3  10       55.90       47.01      2.35 o
  10   3  10        1.50        2.02      1.46 o
  11   3  10        0.46        0.43      1.94 o
  12   3  10       39.20       39.68      3.66 o
 -15   4  10       16.20       18.14      4.00 o
 -14   4  10        4.64        7.63      2.31 o
 -13   4  10        0.11        0.64      2.08 o
 -12   4  10        5.21        1.74      1.94 o
 -11   4  10        2.99        1.91      2.27 o
 -10   4  10       13.28       11.39      2.17 o
  -9   4  10      439.17      401.25      7.67 o
  -8   4  10        8.06       12.18      2.56 o
  -7   4  10      400.74      390.96      5.45 o
  -6   4  10      184.76      177.22      3.96 o
  -5   4  10        0.50        0.12      0.82 o
  -4   4  10        1.99        2.59      0.82 o
  -3   4  10       13.41       13.48      1.01 o
  -2   4  10      123.67      136.51      1.98 o
  -1   4  10       11.37       17.32      1.64 o
   0   4  10      174.36      177.29      2.21 o
   1   4  10      122.58      112.34      1.81 o
   2   4  10       80.17       75.82      2.04 o
   3   4  10        0.00       -0.72      0.72 o
   4   4  10        0.21        1.59      0.92 o
   5   4  10       16.80       19.45      1.36 o
   6   4  10      373.46      360.41      6.92 o
   7   4  10        4.26        5.05      2.45 o
   8   4  10        5.97        7.13      1.56 o
   9   4  10        8.14       12.97      1.79 o
  10   4  10       80.08       90.42      3.34 o
  11   4  10        4.44        5.25      2.68 o
 -14   5  10        0.99        5.29      3.50 o
 -13   5  10        1.25        2.21      2.97 o
 -12   5  10        0.31       -0.42      2.45 o
 -11   5  10      135.25      141.10      6.68 o
 -10   5  10        4.28        5.17      1.86 o
  -9   5  10        4.29        2.97      2.70 o
  -8   5  10       36.57       33.09      2.34 o
  -7   5  10       46.53       49.22      2.82 o
  -6   5  10      113.90      113.04      3.65 o
  -5   5  10      102.28      105.06      3.51 o
  -4   5  10       31.78       32.91      2.75 o
  -3   5  10      149.76      150.07      2.49 o
  -2   5  10      219.44      222.84      2.86 o
  -1   5  10       25.28       29.47      1.31 o
   0   5  10      183.15      175.76      2.19 o
   1   5  10       73.17       74.72      1.72 o
   2   5  10       30.82       22.58      1.44 o
   3   5  10      364.38      358.63      4.98 o
   4   5  10        0.18        1.18      1.18 o
   5   5  10        6.13        1.98      1.34 o
   6   5  10      138.98      142.42      4.08 o
   7   5  10       25.15       23.27      2.25 o
   8   5  10        0.12        0.65      1.80 o
   9   5  10       23.98       20.22      2.43 o
  10   5  10        3.89        6.94      2.18 o
  11   5  10        1.50        6.21      3.68 o
 -13   6  10        0.60        2.66      3.18 o
 -12   6  10       17.74       15.46      3.55 o
 -11   6  10       39.86       39.00      4.10 o
 -10   6  10        3.92        1.39      2.71 o
  -9   6  10      206.95      212.86      7.57 o
  -8   6  10       15.06       12.31      2.73 o
  -7   6  10      125.08      127.35      5.60 o
  -6   6  10        6.17        3.50      2.21 o
  -5   6  10       90.30      104.63      5.15 o
  -4   6  10       50.57       57.69      4.26 o
  -3   6  10       33.22       31.34      3.29 o
  -2   6  10      148.49      154.78      7.18 o
  -1   6  10        0.11        0.26      1.72 o
   0   6  10        0.38       -1.69      1.70 o
   1   6  10       28.32       25.75      2.49 o
   2   6  10       48.48       39.00      2.30 o
   3   6  10       69.91       74.85      2.99 o
   4   6  10       30.58       31.78      2.19 o
   5   6  10        6.74        2.65      1.62 o
   6   6  10      100.01      101.53      3.69 o
   7   6  10       27.21       24.68      2.45 o
   8   6  10        1.49        1.05      1.94 o
   9   6  10        7.65        5.12      2.12 o
 -11   7  10       59.22       76.23      5.57 o
 -10   7  10        0.77        1.74      2.68 o
  -9   7  10        5.61        8.86      2.87 o
  -8   7  10        6.32        1.50      2.63 o
  -7   7  10       43.92       44.39      4.13 o
  -6   7  10       10.22        7.65      2.55 o
  -5   7  10       40.22       34.76      3.26 o
  -4   7  10        4.32        1.95      2.45 o
  -3   7  10       54.01       67.79      3.89 o
  -2   7  10       43.56       45.03      3.18 o
  -1   7  10       17.55       15.89      2.29 o
   0   7  10        7.52        9.15      2.91 o
   1   7  10        7.76        4.31      2.03 o
   2   7  10      108.60       97.28      3.29 o
   3   7  10      234.20      240.77      5.05 o
   4   7  10       16.68       14.01      2.00 o
   5   7  10        0.13       -1.61      1.61 o
   6   7  10       68.86       79.27      3.54 o
   7   7  10        6.26       10.21      3.58 o
   8   7  10       12.33       14.61      2.87 o
  -9   8  10       63.58       56.69      4.92 o
  -8   8  10        0.03       -2.47      2.47 o
  -7   8  10       17.59       17.88      3.02 o
  -6   8  10        4.33        3.08      2.47 o
  -5   8  10       49.79       54.38      4.55 o
  -4   8  10       59.39       69.55      4.97 o
  -3   8  10       84.02       79.38      4.00 o
  -2   8  10       73.67       79.36      4.05 o
  -1   8  10       52.04       59.47      5.77 o
   0   8  10       29.52       28.16      2.89 o
   1   8  10       17.22       23.16      2.78 o
   2   8  10        3.87        2.85      1.66 o
   3   8  10        3.86        4.10      1.95 o
   4   8  10        8.33        9.60      2.15 o
   5   8  10        1.31        2.37      2.77 o
  -5   9  10        5.28       10.70      2.97 o
  -4   9  10        4.67        4.77      2.26 o
  -3   9  10       60.91       67.48      7.36 o
  -2   9  10       18.15       17.66      2.79 o
  -1   9  10        0.00        1.07      2.17 o
   0   9  10       22.58       25.53      4.05 o
   1   9  10       41.90       47.36      3.21 o
 -16   1  11       32.44       45.52      3.66 o
 -15   1  11       31.26       37.33      3.47 o
 -14   1  11        0.41        1.35      2.14 o
 -13   1  11       64.94       64.34      3.95 o
 -12   1  11       93.10       88.28      4.09 o
 -11   1  11      109.60       96.20      4.10 o
 -10   1  11       43.78       45.58      3.18 o
  -9   1  11      121.50      118.13      4.02 o
  -8   1  11        5.65        4.10      1.39 o
  -7   1  11        1.40        5.37      1.40 o
  -6   1  11        3.09        2.03      1.20 o
  -5   1  11        1.92        1.43      1.40 o
  -4   1  11       41.92       47.83      2.18 o
  -3   1  11       44.93       46.83      1.61 o
  -2   1  11       37.99       36.44      1.35 o
  -1   1  11       43.74       50.35      1.36 o
   0   1  11       78.63       68.82      1.33 o
   1   1  11      190.82      194.36      2.38 o
   2   1  11       52.46       66.53      1.66 o
   3   1  11       15.11       19.93      1.13 o
   4   1  11        4.51        4.02      0.99 o
   5   1  11      290.38      264.07      4.64 o
   6   1  11        0.00       -1.23      1.23 o
   7   1  11       50.57       51.94      2.22 o
   8   1  11       14.49       18.07      1.60 o
   9   1  11        0.00       -1.37      1.37 o
  10   1  11        1.91        2.63      1.84 o
  11   1  11       18.92       19.00      2.94 o
  12   1  11        2.70        0.16      2.57 o
 -16   2  11        8.49       12.78      2.76 o
 -15   2  11        5.80        5.39      2.53 o
 -14   2  11       22.96       30.90      5.97 o
 -13   2  11       23.49       29.45      2.92 o
 -12   2  11       52.59       54.95      3.54 o
 -11   2  11       33.26       34.43      2.75 o
 -10   2  11        3.00       -1.28      1.64 o
  -9   2  11       76.75       63.98      3.19 o
  -8   2  11      231.96      228.07      5.30 o
  -7   2  11       63.11       67.32      2.09 o
  -6   2  11       11.25       12.64      1.15 o
  -5   2  11        0.38        0.63      1.28 o
  -4   2  11     2058.34     2005.51     20.41 o
  -3   2  11      213.56      220.99      2.92 o
  -2   2  11      567.87      615.35      5.33 o
  -1   2  11      235.92      231.16      2.81 o
   0   2  11        2.42        2.59      0.68 o
   1   2  11       39.13       52.51      1.32 o
   2   2  11       16.13       15.75      0.99 o
   3   2  11      420.18      438.78      4.55 o
   4   2  11      378.13      361.42      4.87 o
   5   2  11       80.69       80.90      2.42 o
   6   2  11      603.17      574.23      6.55 o
   7   2  11       40.72       34.76      1.79 o
   8   2  11       49.22       46.84      2.08 o
   9   2  11        7.17        9.87      1.71 o
  10   2  11       15.68       21.05      2.40 o
  11   2  11        3.37        3.69      1.94 o
  12   2  11       21.93       26.79      3.36 o
 -16   3  11       13.00       22.98      3.84 o
 -15   3  11        4.59        7.42      2.58 o
 -14   3  11       35.62       39.36      3.38 o
 -13   3  11       15.40       15.92      2.53 o
 -12   3  11       52.72       49.04      3.37 o
 -11   3  11      726.53      665.11     24.64 o
 -10   3  11       92.72       79.58      3.67 o
  -9   3  11       29.06       23.67      2.20 o
  -8   3  11       43.55       35.29      1.74 o
  -7   3  11        0.48        0.57      0.83 o
  -6   3  11       41.47       39.69      1.64 o
  -5   3  11       37.35       33.16      1.32 o
  -4   3  11        9.56       15.59      1.00 o
  -3   3  11       14.29       21.41      1.13 o
  -2   3  11      291.94      321.63      3.10 o
  -1   3  11      115.88      114.04      1.77 o
   0   3  11        2.44       -0.18      0.62 o
   1   3  11        7.23        9.37      0.83 o
   2   3  11       16.34       16.47      0.94 o
   3   3  11      153.75      161.48      2.77 o
   4   3  11       93.61       96.23      2.51 o
   5   3  11      464.97      448.11      5.36 o
   6   3  11      132.15      138.67      2.99 o
   7   3  11      182.68      191.59      3.58 o
   8   3  11        2.85        1.73      1.39 o
   9   3  11        0.68       -0.18      1.43 o
  10   3  11        7.48        7.29      1.73 o
  11   3  11       37.55       46.12      3.12 o
  12   3  11        1.10       -2.60      2.66 o
 -15   4  11       12.50       12.60      4.00 o
 -14   4  11       17.33       20.91      7.68 o
 -13   4  11       43.84       47.10      3.58 o
 -12   4  11       48.50       56.67      3.62 o
 -11   4  11        2.25        6.39      1.97 o
 -10   4  11        3.87        5.66      1.84 o
  -9   4  11      140.37      125.34      4.26 o
  -8   4  11      111.07       97.22      2.72 o
  -7   4  11       14.03       11.88      1.64 o
  -6   4  11       42.31       32.79      1.78 o
  -5   4  11       12.64       15.89      0.99 o
  -4   4  11      199.98      196.86      2.93 o
  -3   4  11      560.83      556.60      5.89 o
  -2   4  11      270.78      276.97      3.12 o
  -1   4  11       16.13       16.43      0.95 o
   0   4  11       29.71       27.44      1.15 o
   1   4  11       47.71       47.57      1.48 o
   2   4  11      150.90      154.24      2.45 o
   3   4  11       13.23       11.90      1.11 o
   4   4  11      260.12      243.52      4.47 o
   5   4  11      105.73      102.82      2.99 o
   6   4  11      411.65      390.28      5.84 o
   7   4  11        0.22       -0.37      1.39 o
   8   4  11        2.45        3.84      1.58 o
   9   4  11        3.16        4.89      1.67 o
  10   4  11        2.71        4.15      2.12 o
  11   4  11       16.61       17.70      3.08 o
 -14   5  11       71.12       79.33      6.42 o
 -13   5  11        4.31        3.58      3.21 o
 -12   5  11        2.25        3.60      2.89 o
 -11   5  11      191.00      161.85      7.13 o
 -10   5  11       68.95       67.13      5.02 o
  -9   5  11       68.49       64.00      3.28 o
  -8   5  11       42.94       44.79      2.91 o
  -7   5  11       22.69       18.99      2.05 o
  -6   5  11        3.56        3.14      1.59 o
  -5   5  11      301.33      301.95      6.06 o
  -4   5  11       15.64       19.89      2.04 o
  -3   5  11      111.13      123.01      2.47 o
  -2   5  11       64.71       61.03      2.11 o
  -1   5  11      144.39      154.88      2.84 o
   0   5  11       18.95       15.42      1.44 o
   1   5  11       45.01       37.87      2.24 o
   2   5  11      127.45      121.96      2.83 o
   3   5  11       74.72       68.20      2.42 o
   4   5  11       65.24       55.80      2.39 o
   5   5  11       93.77       94.70      3.40 o
   6   5  11       18.82       20.06      2.19 o
   7   5  11       43.74       42.67      2.75 o
   8   5  11        9.38       11.41      2.51 o
   9   5  11       32.51       36.60      2.81 o
  10   5  11       13.09       14.00      3.62 o
 -13   6  11        0.07       -1.58      2.97 o
 -12   6  11        5.40        2.34      2.97 o
 -11   6  11        0.88        1.24      2.76 o
 -10   6  11        1.60       -1.50      2.52 o
  -9   6  11        2.66        5.13      2.89 o
  -8   6  11        0.83       -0.50      2.31 o
  -7   6  11        4.77        2.37      2.52 o
  -6   6  11       22.19       19.51      2.95 o
  -5   6  11       52.61       60.79      4.34 o
  -4   6  11        4.33       10.60      2.68 o
  -3   6  11      462.55      458.62     14.16 o
  -2   6  11       79.11       79.31      3.92 o
  -1   6  11       14.73       15.08      3.38 o
   0   6  11        4.81        2.39      1.97 o
   1   6  11        7.90        9.50      2.17 o
   2   6  11        1.75        1.86      2.54 o
   3   6  11        0.43       -0.25      1.48 o
   4   6  11        5.39        2.20      1.62 o
   5   6  11        1.12        1.43      1.84 o
   6   6  11       90.62      100.10      3.76 o
   7   6  11        7.00        4.63      2.04 o
   8   6  11        0.05        0.03      2.13 o
   9   6  11       30.33       27.98      2.77 o
 -11   7  11        0.63       -2.63      2.73 o
 -10   7  11        4.86        2.08      2.79 o
  -9   7  11       13.37       11.15      3.31 o
  -8   7  11        2.01       -1.89      2.55 o
  -7   7  11        7.24        7.02      2.63 o
  -6   7  11        3.52        4.81      2.52 o
  -5   7  11        0.30        3.31      2.42 o
  -4   7  11      217.17      213.65      7.73 o
  -3   7  11       11.13       16.38      2.47 o
  -2   7  11       25.23       24.56      3.23 o
  -1   7  11       68.07       61.53      9.83 o
   0   7  11       25.92       26.94      2.71 o
   1   7  11        0.12       -1.37      1.93 o
   2   7  11        1.82        1.67      1.68 o
   3   7  11       18.20       20.34      2.17 o
   4   7  11       25.91       24.59      2.32 o
   5   7  11       16.96       12.97      2.08 o
   6   7  11        0.09       -0.15      1.94 o
   7   7  11       16.61       16.77      2.90 o
  -8   8  11        3.83       -0.18      2.71 o
  -7   8  11       17.79       22.30      3.31 o
  -6   8  11       27.46       26.37      3.50 o
  -5   8  11       50.75       60.19      4.94 o
  -4   8  11        0.31       -0.34      2.09 o
  -3   8  11       66.53       62.83      6.53 o
  -2   8  11      111.84      122.51      4.87 o
  -1   8  11       24.20       33.49      3.21 o
   0   8  11        1.15        2.40      4.19 o
   1   8  11       26.22       26.39      3.02 o
   2   8  11        8.42        9.86      1.89 o
   3   8  11        0.35        1.18      1.75 o
   4   8  11        0.12        0.87      2.12 o
   5   8  11        2.38        1.50      2.89 o
  -3   9  11        1.20        2.49      2.36 o
  -2   9  11       12.28       13.75      2.78 o
  -1   9  11       26.72       30.67      4.50 o
 -16   0  12       13.81       22.53      4.39 o
 -15   0  12        6.15        5.50      3.47 o
 -14   0  12        6.24       10.60      3.23 o
 -13   0  12       50.73       48.20      4.79 o
 -12   0  12        1.73        1.79      2.81 o
 -11   0  12     2068.25     1992.75     37.79 o
 -10   0  12      365.92      338.13     10.31 o
  -9   0  12      338.37      352.35     10.33 o
  -8   0  12     1111.23     1074.10     21.85 o
  -7   0  12      436.27      445.02     11.20 o
  -6   0  12       56.11       50.22      3.55 o
  -5   0  12     1006.17      946.68     15.28 o
  -4   0  12      151.51      152.83      4.98 o
  -3   0  12      651.47      606.81     13.70 o
  -2   0  12      104.87       95.17      3.10 o
  -1   0  12      111.00      107.34      2.30 o
   0   0  12       50.73       50.24      2.37 o
   1   0  12      108.90      121.11      3.03 o
   2   0  12      104.58      107.55      3.00 o
   3   0  12     2955.08     2845.11     29.01 o
   4   0  12       78.99       95.46      3.32 o
   5   0  12     1918.62     1921.93     24.09 o
   6   0  12      301.41      286.81      5.60 o
   7   0  12       41.37       36.78      2.40 o
   8   0  12        8.76       12.45      1.98 o
   9   0  12        1.69       -0.30      1.92 o
  10   0  12       51.88       63.10      4.29 o
  11   0  12       58.30       71.63      6.89 o
  12   0  12        1.52        8.91      4.52 o
 -16   1  12       22.79       30.64      3.50 o
 -15   1  12      106.92      121.61      5.44 o
 -14   1  12       23.24       24.73      2.92 o
 -13   1  12        0.00       -0.15      1.87 o
 -12   1  12      308.60      290.83      7.13 o
 -11   1  12       30.21       29.57      4.71 o
 -10   1  12      195.60      215.59      5.70 o
  -9   1  12     1277.87     1242.82     28.39 o
  -8   1  12      381.49      377.25      7.33 o
  -7   1  12      169.23      167.16      4.44 o
  -6   1  12      130.71      126.42      4.84 o
  -5   1  12      159.24      156.72      5.52 o
  -4   1  12      854.19      838.80      8.54 o
  -3   1  12       71.02       73.26      1.99 o
  -2   1  12      751.15      715.90      6.76 o
  -1   1  12      430.44      469.10      4.52 o
   0   1  12      123.44      140.59      2.07 o
   1   1  12      779.32      813.18      6.99 o
   2   1  12        0.26       -0.57      0.80 o
   3   1  12       19.91       23.74      1.24 o
   4   1  12     3386.43     3250.42     23.46 o
   5   1  12      754.84      767.08     11.53 o
   6   1  12      754.39      742.75      8.77 o
   7   1  12       42.42       48.68      2.15 o
   8   1  12       95.38       82.85      2.64 o
   9   1  12       16.27       17.97      1.74 o
  10   1  12       88.43       98.60      3.82 o
  11   1  12        4.26        1.38      2.06 o
  12   1  12       68.33       71.25      4.89 o
 -16   2  12        3.81        1.77      2.64 o
 -15   2  12       30.09       31.82      3.44 o
 -14   2  12       14.88       21.57      2.78 o
 -13   2  12       45.44       42.06      3.17 o
 -12   2  12      118.10      112.68      4.57 o
 -11   2  12      235.50      213.17      5.83 o
 -10   2  12        8.63       10.83      1.91 o
  -9   2  12       26.15       26.08      2.24 o
  -8   2  12       39.11       44.95      3.67 o
  -7   2  12       26.64       30.08      1.85 o
  -6   2  12       33.79       27.99      1.57 o
  -5   2  12      308.82      286.52      4.53 o
  -4   2  12       10.77       14.39      1.27 o
  -3   2  12      358.27      328.87      3.86 o
  -2   2  12      244.32      260.93      3.05 o
  -1   2  12      257.75      266.63      3.21 o
   0   2  12       17.01       18.60      1.00 o
   1   2  12       76.49       73.27      1.73 o
   2   2  12       22.41       19.38      1.11 o
   3   2  12      152.75      164.91      3.00 o
   4   2  12      354.78      370.39      4.34 o
   5   2  12     1371.54     1325.65     11.10 o
   6   2  12       17.99       19.57      2.26 o
   7   2  12       24.89       24.63      1.69 o
   8   2  12        1.38        1.26      1.27 o
   9   2  12        4.54        5.60      1.71 o
  10   2  12        0.90        0.38      1.86 o
  11   2  12        2.61        4.63      2.17 o
  12   2  12       11.71       17.42      3.31 o
 -15   3  12       30.64       30.60      3.38 o
 -14   3  12        0.55        3.18      2.80 o
 -13   3  12       25.03       22.85      2.80 o
 -12   3  12      115.34      113.28      4.56 o
 -11   3  12       31.21       38.05      6.03 o
 -10   3  12        2.05       -0.51      1.75 o
  -9   3  12       51.84       42.24      1.96 o
  -8   3  12        2.67        1.36      0.96 o
  -7   3  12        3.14        4.64      1.03 o
  -6   3  12        0.15       -0.11      0.90 o
  -5   3  12      159.43      173.98      2.86 o
  -4   3  12        9.38        8.78      0.96 o
  -3   3  12        2.16        2.19      0.81 o
  -2   3  12       89.74       87.16      1.75 o
  -1   3  12      525.27      497.03      5.87 o
   0   3  12      116.16       99.52      1.92 o
   1   3  12       64.72       61.16      1.69 o
   2   3  12       12.31       12.36      1.01 o
   3   3  12      330.79      322.01      4.75 o
   4   3  12        7.07       12.83      1.38 o
   5   3  12        5.71       13.57      1.92 o
   6   3  12      180.03      170.25      3.38 o
   7   3  12        0.49        1.30      1.42 o
   8   3  12       48.68       40.97      2.35 o
   9   3  12        6.70        3.76      1.67 o
  10   3  12        4.76        6.80      1.89 o
  11   3  12        7.40       10.97      2.45 o
 -15   4  12       17.65       21.04      4.31 o
 -14   4  12        0.21       -0.13      3.13 o
 -13   4  12        5.63        6.56      2.54 o
 -12   4  12      106.47      103.12      4.58 o
 -11   4  12        1.40       -0.91      1.76 o
 -10   4  12       29.05       22.03      2.39 o
  -9   4  12      100.86      106.88      4.12 o
  -8   4  12      239.50      220.33      7.05 o
  -7   4  12      235.80      226.25      3.16 o
  -6   4  12        4.82        6.16      0.87 o
  -5   4  12        7.44        7.31      1.12 o
  -4   4  12       14.60       16.38      1.10 o
  -3   4  12       54.17       47.88      1.58 o
  -2   4  12       36.86       36.13      1.18 o
  -1   4  12       88.89       91.17      2.31 o
   0   4  12        0.32        1.02      0.83 o
   1   4  12       13.15       13.45      1.18 o
   2   4  12       19.96       18.68      1.27 o
   3   4  12        2.14        1.41      1.05 o
   4   4  12      197.36      193.72      3.87 o
   5   4  12       59.98       60.88      2.66 o
   6   4  12        0.97       -0.69      1.41 o
   7   4  12       15.24       17.27      1.86 o
   8   4  12       16.06       16.69      1.90 o
   9   4  12       10.76       15.21      2.34 o
  10   4  12        4.76        7.54      2.32 o
 -14   5  12       27.82       31.71      4.58 o
 -13   5  12       30.25       20.51      3.87 o
 -12   5  12        0.52       -0.74      2.58 o
 -11   5  12        0.08        2.18      2.63 o
 -10   5  12        4.56        2.68      2.76 o
  -9   5  12       18.89       16.22      3.18 o
  -8   5  12       30.20       26.03      3.26 o
  -7   5  12        0.02       -0.95      2.52 o
  -6   5  12       13.58       17.78      3.18 o
  -5   5  12       12.48       14.74      2.03 o
  -4   5  12      912.31      933.59     25.37 o
  -3   5  12       23.25       23.29      2.90 o
  -2   5  12      273.31      279.31      6.29 o
  -1   5  12      912.72      937.03      9.53 o
   0   5  12       69.24       66.50      2.73 o
   1   5  12       69.72       70.86      3.09 o
   2   5  12       47.21       50.89      2.25 o
   3   5  12      102.36       94.65      3.39 o
   4   5  12       31.93       28.82      2.29 o
   5   5  12        7.26        7.43      1.91 o
   6   5  12        0.07       -1.26      1.77 o
   7   5  12        8.70        7.33      2.05 o
   8   5  12       35.69       38.22      2.90 o
   9   5  12       89.06       92.09      4.96 o
 -12   6  12        0.15        0.47      3.02 o
 -11   6  12       11.39       12.67      3.50 o
 -10   6  12       58.51       48.67      4.60 o
  -9   6  12        0.13       -0.16      2.55 o
  -8   6  12        0.01       -2.29      2.68 o
  -7   6  12        0.67        0.42      2.39 o
  -6   6  12      134.26      137.89      6.36 o
  -5   6  12       12.75       11.99      2.92 o
  -4   6  12        0.14        2.29      2.60 o
  -3   6  12      153.77      143.74      4.88 o
  -2   6  12      410.80      380.64      8.00 o
  -1   6  12        2.70       -0.62      2.30 o
   0   6  12        9.46        7.36      3.35 o
   1   6  12        0.05        0.19      1.93 o
   2   6  12        2.95        0.68      1.57 o
   3   6  12       19.12       19.43      2.24 o
   4   6  12        1.54        0.70      1.69 o
   5   6  12        0.03       -1.68      1.68 o
   6   6  12        0.70       -1.48      1.86 o
   7   6  12        0.95        2.47      1.98 o
   8   6  12        7.17        4.94      2.26 o
 -11   7  12        0.01        1.45      3.02 o
 -10   7  12       13.27       18.75      3.81 o
  -9   7  12       75.34       73.55      5.55 o
  -8   7  12        0.15       -2.50      2.50 o
  -7   7  12        6.03        4.73      2.87 o
  -6   7  12       11.43       15.72      3.00 o
  -5   7  12        7.36       10.39      2.89 o
  -4   7  12      337.83      327.39      7.50 o
  -3   7  12        2.33       -1.12      1.98 o
  -2   7  12       28.04       26.38      2.81 o
  -1   7  12       83.39       88.02      4.27 o
   0   7  12       25.27       26.43      2.87 o
   1   7  12        4.19       -0.43      2.11 o
   2   7  12       18.37       16.52      2.12 o
   3   7  12        9.78        9.12      1.97 o
   4   7  12        0.71       -1.73      1.73 o
   5   7  12       30.41       37.07      2.74 o
   6   7  12       29.09       32.27      2.75 o
  -8   8  12        3.68        8.34      3.08 o
  -7   8  12        0.16        2.63      2.79 o
  -6   8  12        0.34       -2.05      2.87 o
  -5   8  12       30.41       34.58      3.97 o
  -4   8  12       36.32       31.93      3.39 o
  -3   8  12       42.09       50.86      5.59 o
  -2   8  12       23.30       20.41      3.41 o
  -1   8  12        4.26        3.63      2.42 o
   0   8  12        1.70        0.64      2.51 o
   1   8  12        1.58        1.75      2.21 o
   2   8  12        2.04        0.59      1.85 o
   3   8  12       15.73        8.68      2.08 o
   4   8  12        2.09        3.42      2.76 o
 -16   1  13        0.78       -0.09      2.61 o
 -15   1  13       12.33       21.14      3.14 o
 -14   1  13       31.62       31.19      2.99 o
 -13   1  13       24.36       29.13      2.96 o
 -12   1  13        0.60        2.07      2.12 o
 -11   1  13       45.57       41.25      3.04 o
 -10   1  13       54.18       49.03      3.39 o
  -9   1  13        3.96        0.81      1.93 o
  -8   1  13        0.05       -1.63      1.63 o
  -7   1  13      213.40      199.28      4.29 o
  -6   1  13       92.46       88.72      2.75 o
  -5   1  13      701.88      698.26     10.32 o
  -4   1  13       41.06       54.09      1.90 o
  -3   1  13       54.06       58.78      1.94 o
  -2   1  13       10.21        6.98      0.92 o
  -1   1  13      105.03       96.25      2.09 o
   0   1  13       27.74       25.49      1.18 o
   1   1  13       24.13       26.61      1.23 o
   2   1  13       31.46       36.32      1.47 o
   3   1  13        7.15        3.67      1.67 o
   4   1  13       30.35       32.51      2.81 o
   5   1  13      358.68      356.78      4.53 o
   6   1  13        1.96        2.57      1.08 o
   7   1  13        9.99        7.97      1.31 o
   8   1  13       12.36       12.44      1.59 o
   9   1  13        0.15        0.30      1.39 o
  10   1  13        4.54        6.74      2.22 o
  11   1  13       61.99       69.20      3.86 o
 -16   2  13        5.25        8.77      2.77 o
 -15   2  13        1.35        0.49      2.41 o
 -14   2  13        0.23        0.74      2.42 o
 -13   2  13       10.80       17.62      3.17 o
 -12   2  13       23.92       21.90      2.71 o
 -11   2  13        5.12       -0.55      1.76 o
 -10   2  13       27.42       16.97      2.24 o
  -9   2  13       13.95       15.63      2.00 o
  -8   2  13        2.78        3.83      1.21 o
  -7   2  13        4.67        1.81      1.11 o
  -6   2  13      442.42      411.23      6.04 o
  -5   2  13       27.10       25.74      1.64 o
  -4   2  13      650.85      620.34      7.16 o
  -3   2  13       14.53       18.05      1.47 o
  -2   2  13      115.60      124.41      2.13 o
  -1   2  13      247.43      237.21      3.01 o
   0   2  13       21.55       23.82      1.16 o
   1   2  13      140.94      137.72      2.37 o
   2   2  13       41.76       32.69      2.26 o
   3   2  13       15.14       16.70      1.29 o
   4   2  13      994.56      942.81      8.43 o
   5   2  13      118.66      113.32      2.65 o
   6   2  13       63.79       51.76      2.18 o
   7   2  13        7.22        8.40      1.46 o
   8   2  13        2.30        1.54      1.44 o
   9   2  13        0.50       -0.28      1.57 o
  10   2  13        6.56        9.32      2.34 o
  11   2  13       35.74       30.04      3.03 o
 -15   3  13        4.01        3.75      2.61 o
 -14   3  13       59.95       65.99      4.51 o
 -13   3  13      169.42      186.84      6.00 o
 -12   3  13        0.44        0.10      1.99 o
 -11   3  13      210.20      185.59      5.66 o
 -10   3  13       56.59       50.18      2.31 o
  -9   3  13      100.93       88.00      2.66 o
  -8   3  13        2.10       -0.38      1.06 o
  -7   3  13       36.49       26.49      1.64 o
  -6   3  13       68.64       77.56      3.84 o
  -5   3  13     1065.32     1021.35     13.14 o
  -4   3  13        0.29        0.16      0.84 o
  -3   3  13       61.15       57.14      1.73 o
  -2   3  13       42.11       47.03      1.46 o
  -1   3  13        0.06        0.23      0.73 o
   0   3  13       42.26       42.32      1.66 o
   1   3  13        6.48        5.67      0.93 o
   2   3  13      116.56      118.26      2.34 o
   3   3  13        6.06        7.91      1.13 o
   4   3  13       28.53       32.59      1.69 o
   5   3  13      201.55      218.76      3.82 o
   6   3  13        5.37        3.01      1.62 o
   7   3  13        0.76       -0.03      1.42 o
   8   3  13        2.30        2.49      1.60 o
   9   3  13        1.88        3.11      1.74 o
  10   3  13        0.01       -0.50      1.78 o
 -14   4  13       11.44        9.60      3.71 o
 -13   4  13        9.23       13.85      3.29 o
 -12   4  13       28.64       33.42      2.99 o
 -11   4  13       27.74       14.42      2.38 o
 -10   4  13       16.68       15.86      2.31 o
  -9   4  13       46.60       49.41      3.20 o
  -8   4  13       17.90       15.33      2.63 o
  -7   4  13       39.52       35.15      1.51 o
  -6   4  13      214.08      208.62      3.28 o
  -5   4  13        2.70        4.07      0.99 o
  -4   4  13      612.92      602.95      6.01 o
  -3   4  13        0.46       -0.05      1.09 o
  -2   4  13       92.65       98.36      2.12 o
  -1   4  13       12.28       10.67      0.97 o
   0   4  13       93.14       89.91      2.46 o
   1   4  13        0.02       -0.16      1.02 o
   2   4  13       35.32       36.43      1.64 o
   3   4  13       80.11       79.86      2.71 o
   4   4  13      661.21      660.87      8.20 o
   5   4  13        3.34        2.05      1.53 o
   6   4  13        7.60        5.07      1.61 o
   7   4  13       45.61       38.14      2.32 o
   8   4  13        0.45        1.08      1.87 o
   9   4  13        0.53       -0.02      2.07 o
  10   4  13        9.79        8.43      2.42 o
 -13   5  13       60.23       64.53      5.78 o
 -12   5  13       59.05       64.19      5.71 o
 -11   5  13        2.52        0.79      2.89 o
 -10   5  13       11.97       19.38      3.60 o
  -9   5  13        2.47       -0.32      2.55 o
  -8   5  13       34.69       46.38      4.68 o
  -7   5  13       10.50       11.15      2.97 o
  -6   5  13      137.85      148.02      6.47 o
  -5   5  13      168.52      157.95      6.89 o
  -4   5  13      339.36      347.29      7.45 o
  -3   5  13       66.83       58.70      3.66 o
  -2   5  13      214.59      199.49      8.22 o
  -1   5  13      298.08      300.83      7.59 o
   0   5  13      283.06      276.08      6.79 o
   1   5  13       46.87       48.08      2.59 o
   2   5  13      225.33      217.07      4.88 o
   3   5  13        1.03        0.71      1.65 o
   4   5  13       69.55       63.86      3.19 o
   5   5  13       48.65       49.27      3.51 o
   6   5  13        0.01       -0.32      1.76 o
   7   5  13       10.27        9.57      2.25 o
   8   5  13        1.65        0.56      2.07 o
   9   5  13       23.59       21.04      2.74 o
 -12   6  13       20.05       26.77      4.36 o
 -11   6  13        3.45       -2.55      3.02 o
 -10   6  13        0.15        4.76      2.84 o
  -9   6  13        0.03       -0.63      2.95 o
  -8   6  13       10.24        4.55      2.84 o
  -7   6  13        5.16        3.81      2.71 o
  -6   6  13        9.11       12.70      2.97 o
  -5   6  13       30.57       32.66      3.63 o
  -4   6  13      296.77      291.90      7.07 o
  -3   6  13       35.68       35.37      4.63 o
  -2   6  13       57.46       49.86      3.36 o
  -1   6  13       69.29       64.36      3.90 o
   0   6  13        8.64        5.79      2.28 o
   1   6  13       18.00       17.19      2.00 o
   2   6  13       30.25       32.27      2.43 o
   3   6  13       85.24       79.16      3.68 o
   4   6  13       65.21       71.24      3.45 o
   5   6  13        0.00        0.44      1.89 o
   6   6  13        0.10       -1.89      1.89 o
   7   6  13        7.17        6.15      2.34 o
 -10   7  13        4.28        4.00      3.34 o
  -9   7  13       14.07       19.12      3.66 o
  -8   7  13       20.76       17.80      3.52 o
  -7   7  13        2.20        5.52      2.76 o
  -6   7  13        0.22        0.95      2.81 o
  -5   7  13       85.66       81.04      5.73 o
  -4   7  13       34.35       45.05      3.35 o
  -3   7  13        0.37        1.66      2.22 o
  -2   7  13       67.87       72.41      4.23 o
  -1   7  13        0.69        0.71      2.18 o
   0   7  13        4.85        5.37      2.33 o
   1   7  13        0.50       -1.69      1.69 o
   2   7  13      135.07      141.40      4.83 o
   3   7  13        2.45        1.20      2.08 o
   4   7  13       11.96       11.28      2.25 o
   5   7  13       27.43       27.77      2.69 o
   6   7  13       23.68       25.77      4.86 o
  -7   8  13        3.73        8.23      3.21 o
  -6   8  13        0.24       -2.81      2.81 o
  -5   8  13        1.83        1.97      2.29 o
  -4   8  13        5.49        2.42      2.52 o
  -3   8  13       59.77       65.07      4.27 o
  -2   8  13       12.87        7.83      2.60 o
  -1   8  13       60.16       62.02      4.15 o
   0   8  13       16.40       16.59      2.94 o
   1   8  13       21.08       22.92      2.40 o
   2   8  13       14.83       15.74      2.38 o
 -16   0  14        0.94       -3.52      3.52 o
 -15   0  14        0.51        6.31      3.76 o
 -14   0  14        0.50       -1.26      3.08 o
 -13   0  14       12.60        9.86      3.21 o
 -12   0  14       32.80       26.24      4.05 o
 -11   0  14      331.96      302.26     10.28 o
 -10   0  14        2.27       -2.76      2.76 o
  -9   0  14        4.30        4.18      2.73 o
  -8   0  14       12.56       13.44      3.00 o
  -7   0  14     1189.91     1202.03     24.45 o
  -6   0  14      489.07      455.11      8.23 o
  -5   0  14     1685.10     1634.73     21.63 o
  -4   0  14      553.68      549.24      9.18 o
  -3   0  14       64.97       65.20      3.63 o
  -2   0  14      205.44      150.41      3.42 o
  -1   0  14        2.77        0.27      1.56 o
   0   0  14        0.78        1.37      1.16 o
   1   0  14      344.92      317.20      5.43 o
   2   0  14        4.92        4.65      3.55 o
   3   0  14       78.59       69.12      3.82 o
   4   0  14      692.73      652.87      9.33 o
   5   0  14       19.03       14.65      1.92 o
   6   0  14       25.02       19.82      2.06 o
   7   0  14       10.59        7.04      2.44 o
   8   0  14        9.03        8.99      2.11 o
   9   0  14        5.53       10.94      2.81 o
  10   0  14       57.12       77.02      4.88 o
  11   0  14      241.94      281.33     11.81 o
 -16   1  14       14.55       16.17      3.26 o
 -15   1  14       63.13       74.89      4.68 o
 -14   1  14        5.56        0.47      2.98 o
 -13   1  14       51.31       38.79      3.17 o
 -12   1  14        4.25       10.63      2.29 o
 -11   1  14        1.84        3.36      2.08 o
 -10   1  14      175.10      172.50      5.35 o
  -9   1  14       54.11       47.82      3.27 o
  -8   1  14      370.43      320.56      5.42 o
  -7   1  14       84.13       86.99      3.02 o
  -6   1  14     2250.22     2210.88     19.95 o
  -5   1  14       24.30       22.92      1.55 o
  -4   1  14       45.34       52.06      2.10 o
  -3   1  14      158.24      152.25      2.64 o
  -2   1  14       16.91       16.01      1.11 o
  -1   1  14      181.93      213.78      2.98 o
   0   1  14      497.75      517.99      5.21 o
   1   1  14       24.44       28.78      1.35 o
   2   1  14       95.81       90.95      2.17 o
   3   1  14      190.64      180.77      3.09 o
   4   1  14      239.12      239.19      3.62 o
   5   1  14       17.43       14.25      1.36 o
   6   1  14        3.88       -0.06      1.16 o
   7   1  14        1.00       -0.14      1.31 o
   8   1  14       19.67       15.61      1.78 o
   9   1  14       63.87       61.22      2.67 o
  10   1  14       26.54       33.49      3.55 o
  11   1  14        0.08        5.08      2.43 o
 -15   2  14       24.02       44.07      3.81 o
 -14   2  14       32.26       32.57      3.42 o
 -13   2  14        2.28        1.85      2.24 o
 -12   2  14       82.20       78.84      4.07 o
 -11   2  14       41.67       32.38      2.87 o
 -10   2  14        5.15        5.22      2.05 o
  -9   2  14        5.78        5.09      1.35 o
  -8   2  14       11.59        9.42      1.43 o
  -7   2  14      232.21      235.85      8.91 o
  -6   2  14      252.91      260.50      4.69 o
  -5   2  14      265.66      249.62      3.94 o
  -4   2  14     1186.32     1185.46     10.42 o
  -3   2  14       80.71       78.31      3.18 o
  -2   2  14       33.58       29.45      1.41 o
  -1   2  14      111.64       99.18      2.22 o
   0   2  14       62.23       62.96      1.75 o
   1   2  14        2.46        2.52      1.17 o
   2   2  14       19.17       14.74      2.01 o
   3   2  14       34.62       36.41      1.87 o
   4   2  14      148.13      140.41      2.81 o
   5   2  14        3.34        2.79      1.16 o
   6   2  14       15.25       13.71      1.57 o
   7   2  14       15.72       16.47      1.66 o
   8   2  14        0.30        0.18      1.51 o
   9   2  14        6.94        4.19      1.86 o
  10   2  14       43.40       51.82      3.49 o
 -15   3  14        7.43       10.14      2.92 o
 -14   3  14        0.20       -2.08      2.23 o
 -13   3  14       49.12       36.17      3.24 o
 -12   3  14       15.48       11.52      2.42 o
 -11   3  14        0.03       -1.83      1.83 o
 -10   3  14       24.19       18.00      1.67 o
  -9   3  14        2.57       -1.21      1.21 o
  -8   3  14       17.16       12.38      1.85 o
  -7   3  14      155.45      151.95      3.47 o
  -6   3  14      191.51      201.01      4.07 o
  -5   3  14      336.92      327.59      4.12 o
  -4   3  14       45.06       50.45      1.75 o
  -3   3  14       15.85       10.85      1.08 o
  -2   3  14        6.82        5.05      0.87 o
  -1   3  14        1.55        0.55      0.89 o
   0   3  14       54.76       55.47      1.89 o
   1   3  14       54.02       52.03      1.78 o
   2   3  14      177.21      185.56      3.03 o
   3   3  14       40.60       36.26      1.62 o
   4   3  14        6.25        5.52      1.39 o
   5   3  14       24.18       25.44      1.72 o
   6   3  14        0.21       -0.66      1.44 o
   7   3  14        0.16       -0.81      1.52 o
   8   3  14        0.40       -0.46      1.56 o
   9   3  14       53.54       64.95      3.21 o
  10   3  14        7.02        9.34      2.15 o
 -14   4  14       35.07       41.55      4.97 o
 -13   4  14       59.42       52.59      5.13 o
 -12   4  14        0.02        0.36      2.01 o
 -11   4  14        0.05       -1.77      1.77 o
 -10   4  14       41.23       38.22      2.99 o
  -9   4  14       60.11       55.23      3.48 o
  -8   4  14       65.82       61.11      3.54 o
  -7   4  14       49.87       54.30      2.17 o
  -6   4  14       84.76       88.61      2.89 o
  -5   4  14        3.31        2.94      1.06 o
  -4   4  14      519.08      498.50      5.39 o
  -3   4  14        8.37        7.59      1.12 o
  -2   4  14        1.25       -0.73      0.84 o
  -1   4  14       99.08      100.03      2.29 o
   0   4  14       44.74       41.18      1.72 o
   1   4  14      211.32      194.42      3.35 o
   2   4  14      111.92      101.43      2.97 o
   3   4  14      152.04      154.05      3.68 o
   4   4  14      160.34      155.90      3.77 o
   5   4  14       46.34       43.42      2.30 o
   6   4  14        1.18       -0.19      1.47 o
   7   4  14        6.24        3.38      2.05 o
   8   4  14        0.84        1.60      2.01 o
   9   4  14        0.20       -0.86      2.11 o
 -13   5  14        2.30        7.31      3.76 o
 -12   5  14       24.67       30.08      4.44 o
 -11   5  14        2.92       -1.45      3.00 o
 -10   5  14        1.77        1.03      2.84 o
  -9   5  14       31.54       30.45      3.97 o
  -8   5  14       76.61       85.46      5.60 o
  -7   5  14        9.92       10.62      3.05 o
  -6   5  14       23.54       26.45      3.76 o
  -5   5  14      161.30      159.24      7.13 o
  -4   5  14        4.68        6.63      2.18 o
  -3   5  14       31.90       28.58      2.71 o
  -2   5  14        2.11        7.10      2.16 o
  -1   5  14        3.40        5.64      2.20 o
   0   5  14       11.15       11.48      2.30 o
   1   5  14       25.94       26.08      2.28 o
   2   5  14       36.32       39.42      2.64 o
   3   5  14        8.60       10.14      2.04 o
   4   5  14       88.87       84.41      3.63 o
   5   5  14        0.52       -0.98      1.84 o
   6   5  14        0.01        0.81      1.92 o
   7   5  14       20.98       17.86      2.50 o
   8   5  14        4.75        6.37      2.28 o
 -12   6  14        8.11        3.68      3.66 o
 -11   6  14        4.82        4.15      3.23 o
 -10   6  14        4.24        4.00      3.16 o
  -9   6  14       54.23       59.77      5.57 o
  -8   6  14       58.10       63.50      5.18 o
  -7   6  14        0.04       -1.47      2.63 o
  -6   6  14        1.20        0.82      2.66 o
  -5   6  14       10.21        7.16      2.68 o
  -4   6  14       94.58       94.05      4.80 o
  -3   6  14        0.43        1.02      2.07 o
  -2   6  14       43.52       39.77      3.17 o
  -1   6  14       69.73       66.51      3.99 o
   0   6  14        2.59        1.12      2.15 o
   1   6  14        0.36        1.05      1.81 o
   2   6  14       44.36       44.10      2.75 o
   3   6  14        7.40        9.51      2.19 o
   4   6  14       70.86       81.52      4.78 o
   5   6  14       32.61       35.83      2.84 o
   6   6  14        2.62       -0.70      1.97 o
   7   6  14       15.03       18.23      3.19 o
 -10   7  14       10.69       13.99      3.73 o
  -9   7  14       29.53       39.31      4.63 o
  -8   7  14       29.89       47.65      4.76 o
  -7   7  14        0.03        2.55      2.89 o
  -6   7  14       53.95       64.45      5.36 o
  -5   7  14       19.83       22.04      2.93 o
  -4   7  14       77.46       84.01      4.49 o
  -3   7  14       98.25      112.66      4.98 o
  -2   7  14       16.25       16.04      2.89 o
  -1   7  14        2.52       -1.09      2.11 o
   0   7  14        0.83        0.64      2.28 o
   1   7  14        4.82        4.84      2.03 o
   2   7  14        0.62        3.35      2.27 o
   3   7  14       20.03       22.61      2.53 o
   4   7  14       65.78       66.89      4.10 o
  -6   8  14        0.58        2.83      2.40 o
  -5   8  14       31.60       35.04      3.44 o
  -4   8  14        2.84        4.95      2.48 o
  -3   8  14        0.14        1.48      2.38 o
  -2   8  14        9.30       14.60      7.97 o
  -1   8  14        8.32       13.23      2.88 o
   0   8  14        0.06        0.50      2.47 o
   1   8  14       10.78       14.79      2.32 o
 -15   1  15       44.74       55.28      4.05 o
 -14   1  15        1.32       -0.49      2.19 o
 -13   1  15        8.61        5.72      2.29 o
 -12   1  15        0.57       -2.39      2.39 o
 -11   1  15       30.10       34.60      3.60 o
 -10   1  15       86.58       86.22      4.16 o
  -9   1  15      130.66      124.06      4.55 o
  -8   1  15       44.51       35.35      2.38 o
  -7   1  15      212.43      211.44      4.51 o
  -6   1  15      122.42      123.06      3.00 o
  -5   1  15       19.30       14.94      2.84 o
  -4   1  15       74.67       70.38      2.26 o
  -3   1  15        1.74        1.38      0.96 o
  -2   1  15       52.33       53.19      1.83 o
  -1   1  15       76.23       81.07      1.99 o
   0   1  15       11.68       14.23      1.13 o
   1   1  15      134.30      118.33      2.44 o
   2   1  15        8.51        6.35      1.21 o
   3   1  15       95.61       90.99      2.37 o
   4   1  15        4.37        5.45      1.20 o
   5   1  15        8.80        9.27      1.33 o
   6   1  15        1.90        3.46      1.26 o
   7   1  15        0.06       -1.24      1.24 o
   8   1  15        4.36        3.52      1.57 o
   9   1  15        9.07       13.79      2.03 o
  10   1  15       11.64       16.74      2.74 o
 -15   2  15       15.32       24.26      3.24 o
 -14   2  15       31.77       38.58      3.56 o
 -13   2  15       24.13       31.85      3.10 o
 -12   2  15       13.90       16.85      2.61 o
 -11   2  15        1.79        3.01      1.90 o
 -10   2  15       41.40       39.57      2.29 o
  -9   2  15        0.16        0.58      1.26 o
  -8   2  15       21.18       21.28      1.84 o
  -7   2  15       62.00       60.53      3.61 o
  -6   2  15      334.55      326.84      4.78 o
  -5   2  15       84.56       73.45      2.32 o
  -4   2  15        8.40        7.23      2.13 o
  -3   2  15       24.75       19.96      1.26 o
  -2   2  15       82.23       70.80      2.04 o
  -1   2  15       85.26       75.73      2.14 o
   0   2  15      289.82      260.92      4.75 o
   1   2  15       83.05       79.30      2.12 o
   2   2  15        3.14        0.48      1.05 o
   3   2  15      222.18      224.73      3.51 o
   4   2  15        1.12        4.08      1.14 o
   5   2  15       58.14       60.02      3.28 o
   6   2  15       10.18       11.89      1.62 o
   7   2  15        5.12        3.45      1.77 o
   8   2  15        7.02        6.00      1.86 o
   9   2  15        9.40        8.94      2.13 o
  10   2  15       87.92      114.52      4.90 o
 -15   3  15       29.25       39.47      3.86 o
 -14   3  15       27.38       34.37      3.38 o
 -13   3  15        3.76        3.53      2.14 o
 -12   3  15        0.03       -1.91      1.91 o
 -11   3  15        2.67        4.13      2.13 o
 -10   3  15        0.10       -1.08      1.28 o
  -9   3  15       70.07       59.15      2.58 o
  -8   3  15      192.53      174.32      3.90 o
  -7   3  15      871.67      851.12      9.04 o
  -6   3  15      288.04      269.09      4.19 o
  -5   3  15      139.00      142.94      3.03 o
  -4   3  15       64.91       62.45      1.96 o
  -3   3  15      108.78      103.98      2.36 o
  -2   3  15      169.43      184.36      3.11 o
  -1   3  15      170.22      177.64      3.10 o
   0   3  15       37.65       32.62      1.45 o
   1   3  15      267.80      235.71      3.42 o
   2   3  15       22.64       19.74      1.40 o
   3   3  15      251.89      242.74      5.76 o
   4   3  15       10.72       12.50      1.50 o
   5   3  15       47.56       45.07      2.39 o
   6   3  15       62.06       66.77      2.98 o
   7   3  15        2.61        2.46      1.75 o
   8   3  15        3.24        1.81      1.88 o
   9   3  15        0.14        1.95      1.95 o
 -14   4  15        2.25        4.97      3.66 o
 -13   4  15       48.53       61.56      5.94 o
 -12   4  15        0.31       -1.64      2.03 o
 -11   4  15        0.28       -2.27      2.27 o
 -10   4  15        5.69        2.01      2.09 o
  -9   4  15       22.48       16.62      2.43 o
  -8   4  15        0.17        2.72      2.01 o
  -7   4  15      110.17      115.81      3.16 o
  -6   4  15      166.87      164.05      3.57 o
  -5   4  15       15.55        8.50      1.14 o
  -4   4  15      191.13      180.15      3.55 o
  -3   4  15      310.14      323.66      4.24 o
  -2   4  15      104.46      105.28      2.46 o
  -1   4  15        0.04       -1.00      1.00 o
   0   4  15       22.51       17.63      1.38 o
   1   4  15        0.19        0.11      1.29 o
   2   4  15      116.96      109.31      3.23 o
   3   4  15       86.57       83.09      2.99 o
   4   4  15        6.69        6.29      1.63 o
   5   4  15       81.03       74.98      3.02 o
   6   4  15       15.85       15.90      2.56 o
   7   4  15        1.02       -0.24      2.00 o
   8   4  15        6.58       11.18      2.41 o
 -13   5  15        3.70        8.78      3.92 o
 -12   5  15       18.21       19.09      4.31 o
 -11   5  15        5.45        4.55      3.29 o
 -10   5  15        1.21        0.05      3.13 o
  -9   5  15        1.27       -1.79      2.92 o
  -8   5  15        0.00        3.34      3.10 o
  -7   5  15      142.62      167.55      7.76 o
  -6   5  15      130.71      130.32      6.71 o
  -5   5  15        1.69        2.60      2.06 o
  -4   5  15       26.63       26.59      2.88 o
  -3   5  15       61.26       55.71      3.69 o
  -2   5  15        7.60        6.27      2.32 o
  -1   5  15        0.68       -2.51      2.51 o
   0   5  15        0.01       -2.06      2.06 o
   1   5  15      228.74      228.82      8.10 o
   2   5  15      144.23      136.96      4.38 o
   3   5  15        2.99        2.01      2.24 o
   4   5  15        2.71        1.59      1.97 o
   5   5  15        1.86        0.46      1.88 o
   6   5  15        0.56       -1.55      1.96 o
   7   5  15        1.29       -2.09      2.09 o
 -11   6  15        1.38       -1.45      3.50 o
 -10   6  15        5.52        5.89      3.58 o
  -9   6  15        0.81       -2.73      2.79 o
  -8   6  15        1.15        2.13      3.23 o
  -7   6  15       10.94       14.59      3.55 o
  -6   6  15       49.69       52.96      4.94 o
  -5   6  15        3.59        0.43      2.22 o
  -4   6  15       65.32       62.36      6.15 o
  -3   6  15       45.25       46.51      3.52 o
  -2   6  15       11.36       14.74      3.29 o
  -1   6  15        9.20       17.54      2.79 o
   0   6  15       11.21       11.12      2.79 o
   1   6  15       11.03        9.35      2.19 o
   2   6  15      133.40      125.29      4.34 o
   3   6  15       60.08       56.93      3.32 o
   4   6  15       13.71       13.45      2.42 o
   5   6  15        0.63       -1.01      1.99 o
   6   6  15        4.19       -0.46      2.16 o
  -9   7  15        6.89       11.91      3.81 o
  -8   7  15        0.77        3.84      3.23 o
  -7   7  15        6.44        9.99      3.44 o
  -6   7  15       21.50       17.04      2.93 o
  -5   7  15        1.66        1.34      2.24 o
  -4   7  15        0.28        0.81      2.19 o
  -3   7  15        2.58        0.54      3.54 o
  -2   7  15       12.83       10.20      2.80 o
  -1   7  15        2.75        1.92      2.50 o
   0   7  15        1.33        1.92      2.60 o
   1   7  15      115.78      116.84      4.25 o
   2   7  15       13.95       15.26      2.44 o
   3   7  15        4.48        4.62      2.17 o
  -4   8  15        8.06        2.43      2.67 o
  -3   8  15        0.70       -2.41      2.41 o
  -2   8  15       15.71       14.06      2.96 o
 -15   0  16       41.05       40.81      5.50 o
 -14   0  16       86.23       84.14      6.49 o
 -13   0  16       77.57       81.78      6.18 o
 -12   0  16       52.51       42.47      4.76 o
 -11   0  16       13.26        8.94      3.08 o
 -10   0  16       80.66       76.31      5.76 o
  -9   0  16      584.20      582.83     15.33 o
  -8   0  16      671.06      701.41     11.71 o
  -7   0  16     1442.72     1390.00     19.54 o
  -6   0  16      608.31      578.36     10.08 o
  -5   0  16     1258.78     1246.45     23.51 o
  -4   0  16      256.83      232.38      5.78 o
  -3   0  16      153.38      150.77     14.98 o
  -2   0  16        0.16        0.15      1.23 o
  -1   0  16       70.33       60.68      3.95 o
   0   0  16       21.55       19.20      2.65 o
   1   0  16      315.03      306.79      5.75 o
   2   0  16       13.05       12.04      2.09 o
   3   0  16      348.13      337.61      6.48 o
   4   0  16      147.63      141.11      4.20 o
   5   0  16      490.75      474.45      8.20 o
   6   0  16      382.46      353.71     11.12 o
   7   0  16       60.43       62.99      4.17 o
   8   0  16       12.81       10.99      2.37 o
   9   0  16       10.33       18.50      3.45 o
 -15   1  16       16.86       26.32      3.49 o
 -14   1  16        0.28       -1.69      2.43 o
 -13   1  16        1.36       -0.82      1.98 o
 -12   1  16       10.17        5.04      2.17 o
 -11   1  16       67.05       65.71      3.96 o
 -10   1  16        9.23       15.91      2.34 o
  -9   1  16       13.99       10.76      1.71 o
  -8   1  16       39.19       37.77      2.36 o
  -7   1  16     1550.57     1542.83     15.01 o
  -6   1  16      142.24      131.24      6.53 o
  -5   1  16      110.79      121.74      3.00 o
  -4   1  16       62.01       53.75      1.95 o
  -3   1  16      222.82      228.93      3.60 o
  -2   1  16      383.76      395.67      4.95 o
  -1   1  16       10.13        7.35      1.13 o
   0   1  16      727.14      657.92      6.48 o
   1   1  16        7.21        7.10      1.42 o
   2   1  16       64.63       55.74      2.03 o
   3   1  16        9.19       12.03      1.32 o
   4   1  16      160.67      151.94      3.09 o
   5   1  16      149.39      143.98      3.11 o
   6   1  16       30.44       32.05      1.89 o
   7   1  16       25.80       19.30      1.76 o
   8   1  16       12.02       15.90      2.23 o
   9   1  16       55.70       61.38      3.68 o
 -15   2  16        7.47       11.70      3.90 o
 -14   2  16        5.89        0.04      2.52 o
 -13   2  16       12.91       19.73      3.01 o
 -12   2  16       15.89       11.52      2.53 o
 -11   2  16        0.09       -0.01      1.44 o
 -10   2  16       14.74       15.35      1.74 o
  -9   2  16       50.94       45.11      3.60 o
  -8   2  16        9.84        9.52      2.68 o
  -7   2  16       64.19       60.97      2.39 o
  -6   2  16      332.07      317.26      4.83 o
  -5   2  16      430.26      421.97      5.07 o
  -4   2  16       42.57       41.64      2.06 o
  -3   2  16       42.69       37.54      1.67 o
  -2   2  16        9.39       10.63      1.21 o
  -1   2  16        0.82        0.99      0.96 o
   0   2  16       46.38       47.25      1.78 o
   1   2  16      281.77      263.96      3.74 o
   2   2  16        6.97        2.79      1.12 o
   3   2  16        1.09        1.40      1.22 o
   4   2  16      142.56      144.75      3.03 o
   5   2  16       70.15       74.72      3.05 o
   6   2  16       48.07       46.84      2.57 o
   7   2  16       31.60       33.37      2.43 o
   8   2  16        1.36        1.03      1.79 o
   9   2  16        4.46        4.38      2.35 o
 -14   3  16        3.92       -0.57      2.46 o
 -13   3  16        3.32        2.62      2.35 o
 -12   3  16        2.83        2.18      2.22 o
 -11   3  16       25.66       26.60      5.10 o
 -10   3  16        9.49        5.96      4.06 o
  -9   3  16       13.92       12.46      1.64 o
  -8   3  16      175.67      183.14      4.32 o
  -7   3  16       92.24       96.42      4.03 o
  -6   3  16      206.32      210.76      3.43 o
  -5   3  16       20.03       21.97      1.78 o
  -4   3  16       46.75       39.15      1.70 o
  -3   3  16       57.91       57.50      1.98 o
  -2   3  16       82.76       82.62      2.27 o
  -1   3  16       48.54       61.68      2.15 o
   0   3  16      108.39      112.16      2.80 o
   1   3  16       13.19        7.99      1.27 o
   2   3  16       22.89       22.83      1.85 o
   3   3  16       31.91       32.02      1.67 o
   4   3  16        6.65        6.24      1.61 o
   5   3  16        0.19        2.08      1.55 o
   6   3  16        6.03        5.69      1.78 o
   7   3  16        8.12       12.91      2.04 o
   8   3  16      101.43      118.28      4.62 o
 -13   4  16        6.23       14.12      3.94 o
 -12   4  16       10.21       10.02      3.55 o
 -11   4  16        7.49        6.10      3.42 o
 -10   4  16        0.11       -2.87      3.66 o
  -9   4  16        5.73       -0.03      2.05 o
  -8   4  16       53.87       53.53      3.73 o
  -7   4  16      217.65      218.60      6.10 o
  -6   4  16        3.71        3.94      1.22 o
  -5   4  16       74.98       79.22      2.51 o
  -4   4  16        7.67        8.15      1.19 o
  -3   4  16        3.94        5.79      1.18 o
  -2   4  16        1.93        2.29      1.06 o
  -1   4  16        9.54       11.40      1.33 o
   0   4  16      180.34      182.07      3.40 o
   1   4  16       80.05       84.76      2.99 o
   2   4  16        4.03        2.01      2.08 o
   3   4  16       35.92       33.70      2.43 o
   4   4  16        6.82        3.64      1.98 o
   5   4  16        3.34        3.21      2.06 o
   6   4  16        0.30       -1.53      1.93 o
   7   4  16        6.89        7.81      2.46 o
   8   4  16        1.85        4.89      3.81 o
 -12   5  16       17.88       27.19      4.50 o
 -11   5  16       15.99        9.23      3.81 o
 -10   5  16       15.57       14.46      3.71 o
  -9   5  16        3.98        8.62      3.31 o
  -8   5  16      114.69      126.72      7.02 o
  -7   5  16        0.16        3.63      3.16 o
  -6   5  16        6.14        3.35      2.83 o
  -5   5  16        0.86       -1.30      1.97 o
  -4   5  16       54.89       45.95      3.39 o
  -3   5  16        0.71       -1.27      2.03 o
  -2   5  16      102.00      106.65      5.76 o
  -1   5  16       50.45       47.71      3.49 o
   0   5  16       10.55        9.81      2.06 o
   1   5  16       21.10       27.64      2.53 o
   2   5  16        1.78        2.96      2.00 o
   3   5  16        0.26        1.25      1.97 o
   4   5  16        2.82        1.61      2.93 o
   5   5  16        1.00       -0.74      2.00 o
   6   5  16        1.91        1.63      2.20 o
 -10   6  16       28.08       40.13      4.89 o
  -9   6  16       47.61       52.62      5.13 o
  -8   6  16       36.04       47.49      4.92 o
  -7   6  16       43.15       39.76      4.63 o
  -6   6  16        1.59        1.57      2.22 o
  -5   6  16        0.05       -1.11      2.24 o
  -4   6  16        0.15       -2.76      2.76 o
  -3   6  16       92.57       94.37     10.83 o
  -2   6  16      147.31      145.24      5.50 o
  -1   6  16        0.93       -0.27      3.64 o
   0   6  16      146.75      138.47      4.47 o
   1   6  16       10.47       11.63      2.32 o
   2   6  16        7.37        8.52      2.26 o
   3   6  16        9.73        9.78      2.28 o
   4   6  16        7.99        6.93      2.95 o
   5   6  16        8.67        7.56      2.44 o
  -8   7  16       17.54       20.72      4.29 o
  -7   7  16        0.08        2.21      3.31 o
  -6   7  16       45.34       53.13      4.93 o
  -5   7  16       12.95       13.49      2.94 o
  -4   7  16       19.77       17.42      3.51 o
  -3   7  16        0.34        3.10      2.47 o
  -2   7  16       35.49       34.02      3.44 o
  -1   7  16       30.27       25.30      3.38 o
   0   7  16       52.69       50.66      3.10 o
   1   7  16       10.69       12.65      2.43 o
   2   7  16       27.16       22.28      2.70 o
 -15   1  17        2.18        1.84      2.83 o
 -14   1  17        0.03       -2.21      2.21 o
 -13   1  17        8.92        8.66      2.44 o
 -12   1  17       16.10       19.46      2.55 o
 -11   1  17       14.56       18.41      1.99 o
 -10   1  17       28.65       22.76      2.10 o
  -9   1  17       10.98        8.33      1.79 o
  -8   1  17       17.61       14.34      1.64 o
  -7   1  17      209.51      223.23      4.25 o
  -6   1  17      171.58      179.93      3.74 o
  -5   1  17        0.86       -1.27      1.27 o
  -4   1  17       34.94       33.44      1.80 o
  -3   1  17       41.61       39.00      1.99 o
  -2   1  17        2.46        1.73      1.06 o
  -1   1  17      178.79      176.12      3.09 o
   0   1  17      169.19      157.77      2.97 o
   1   1  17       20.30       21.60      1.48 o
   2   1  17        0.79       -0.15      1.14 o
   3   1  17        5.98        3.52      1.23 o
   4   1  17        2.65        2.85      1.33 o
   5   1  17        1.60        4.47      1.42 o
   6   1  17        1.40       -0.03      1.37 o
   7   1  17       10.45        8.82      1.66 o
   8   1  17        0.12       -1.78      1.78 o
 -14   2  17        1.09        1.17      2.58 o
 -13   2  17       15.71       24.79      3.21 o
 -12   2  17       65.33       63.41      4.15 o
 -11   2  17        4.36        7.97      1.76 o
 -10   2  17        1.04       -0.19      1.38 o
  -9   2  17       31.41       30.57      2.18 o
  -8   2  17       48.99       45.79      2.48 o
  -7   2  17      126.60      125.79      3.18 o
  -6   2  17        5.96        9.94      2.11 o
  -5   2  17       19.85       20.38      1.43 o
  -4   2  17       18.33       14.53      1.34 o
  -3   2  17        5.67        3.20      1.14 o
  -2   2  17       26.54       25.38      1.80 o
  -1   2  17       28.33       21.55      1.41 o
   0   2  17       22.95       24.41      1.48 o
   1   2  17       11.82       15.63      1.38 o
   2   2  17        0.01       -1.05      1.05 o
   3   2  17       17.11       20.97      1.56 o
   4   2  17        4.15        5.53      1.34 o
   5   2  17        5.91        5.71      1.42 o
   6   2  17       24.24       29.71      3.67 o
   7   2  17        0.21        1.95      1.92 o
   8   2  17       42.50       52.05      3.98 o
 -14   3  17        2.60        2.48      2.60 o
 -13   3  17        4.05        0.14      2.46 o
 -12   3  17       10.64       11.44      2.74 o
 -11   3  17       40.05       42.51      3.46 o
 -10   3  17       39.09       37.44      3.27 o
  -9   3  17       18.25       21.60      2.65 o
  -8   3  17       64.74       69.74      2.85 o
  -7   3  17      146.38      152.08      3.03 o
  -6   3  17       20.19       20.24      1.47 o
  -5   3  17       15.44       18.02      1.40 o
  -4   3  17       56.45       57.47      2.06 o
  -3   3  17       34.18       30.99      1.61 o
  -2   3  17        8.66        6.78      1.23 o
  -1   3  17      121.18      116.68      2.57 o
   0   3  17      136.89      119.23      2.65 o
   1   3  17        1.74        0.55      1.11 o
   2   3  17       16.05       12.83      1.39 o
   3   3  17       15.38       17.08      1.68 o
   4   3  17       19.47       19.96      2.03 o
   5   3  17      145.08      142.45      4.10 o
   6   3  17       37.93       32.43      2.56 o
   7   3  17        5.10        2.15      1.95 o
   8   3  17       17.39       14.30      4.73 o
 -13   4  17       13.61       16.12      4.18 o
 -12   4  17        2.28        2.66      3.42 o
 -11   4  17       12.92       11.10      3.87 o
 -10   4  17        0.99       -0.55      3.02 o
  -9   4  17      152.95      167.99      5.78 o
  -8   4  17        6.11        6.12      2.37 o
  -7   4  17      145.77      143.89      6.07 o
  -6   4  17       64.84       66.24      3.29 o
  -5   4  17      102.75      111.25      2.98 o
  -4   4  17       83.19       92.57      2.82 o
  -3   4  17        5.26        3.00      1.30 o
  -2   4  17        0.33        0.49      2.63 o
  -1   4  17        6.86        7.03      1.73 o
   0   4  17      287.19      284.39      4.45 o
   1   4  17       41.87       37.20      2.71 o
   2   4  17        4.05        1.68      2.30 o
   3   4  17       37.07       41.77      2.85 o
   4   4  17       18.81       21.71      3.48 o
   5   4  17       14.64       15.34      2.40 o
   6   4  17        2.83        1.64      2.23 o
   7   4  17        4.71        2.16      4.79 o
 -12   5  17        1.56       -3.23      3.63 o
 -11   5  17        0.20       -3.50      3.50 o
 -10   5  17        2.72        5.94      3.66 o
  -9   5  17       15.68       17.09      3.92 o
  -8   5  17      173.66      177.12      8.47 o
  -7   5  17        0.23       -1.26      2.16 o
  -6   5  17       12.96       12.00      2.59 o
  -5   5  17       12.38       11.41      2.62 o
  -4   5  17       38.97       42.66      3.41 o
  -3   5  17       14.61       15.63      2.62 o
  -2   5  17       29.40       26.00      4.34 o
  -1   5  17       56.12       52.64      3.78 o
   0   5  17       22.67       30.14      2.62 o
   1   5  17      116.16      122.83      4.32 o
   2   5  17        0.21       -1.84      1.84 o
   3   5  17        3.52        1.89      2.03 o
   4   5  17       18.66       18.82      2.58 o
   5   5  17       47.88       48.53      3.35 o
 -10   6  17       12.15        8.47      3.81 o
  -9   6  17       49.76       49.17      5.36 o
  -8   6  17       22.68       21.67      4.52 o
  -7   6  17       11.77       10.93      2.74 o
  -6   6  17       41.11       39.49      3.50 o
  -5   6  17       38.66       44.72      3.57 o
  -4   6  17       79.26       93.82      4.84 o
  -3   6  17       19.85       21.83      3.71 o
  -2   6  17        2.57        3.62      3.00 o
  -1   6  17        2.35        1.74      2.40 o
   0   6  17       62.60       60.92      4.00 o
   1   6  17       24.04       18.13      3.14 o
   2   6  17        3.19        0.51      2.53 o
   3   6  17        1.20        1.15      3.35 o
   4   6  17        0.12       -0.10      2.55 o
  -6   7  17        5.69        3.60      3.84 o
  -5   7  17       16.31       22.77      4.44 o
  -4   7  17        1.23       -0.62      2.43 o
  -3   7  17        0.11       -1.83      3.73 o
  -2   7  17        2.99        0.21      2.53 o
  -1   7  17        1.38        2.96      2.63 o
   0   7  17       13.04       15.57      2.42 o
 -14   0  18       14.82       14.33      4.44 o
 -13   0  18       16.62       14.78      3.87 o
 -12   0  18        0.67       -0.29      2.92 o
 -11   0  18      105.08      130.63      7.68 o
 -10   0  18       75.45       72.25      3.96 o
  -9   0  18       30.23       34.70      2.94 o
  -8   0  18       75.88       68.09      3.86 o
  -7   0  18      114.14      101.55      4.27 o
  -6   0  18      108.47       96.73      4.24 o
  -5   0  18      125.55      127.03      4.63 o
  -4   0  18       70.32       65.69      4.33 o
  -3   0  18        8.67        3.24      1.48 o
  -2   0  18      228.67      202.59      4.70 o
  -1   0  18      118.21       97.32      3.50 o
   0   0  18      208.44      205.59      8.43 o
   1   0  18       40.85       46.64      2.75 o
   2   0  18        1.92        5.81      1.87 o
   3   0  18      159.48      154.75      4.59 o
   4   0  18       16.59       23.21      2.52 o
   5   0  18       27.77       31.46      2.76 o
   6   0  18       43.55       45.74      5.85 o
   7   0  18       79.11       80.49      4.43 o
   8   0  18       49.22       65.65      4.65 o
 -14   1  18       43.05       47.92      4.50 o
 -13   1  18       14.79       17.47      2.90 o
 -12   1  18        9.70       12.56      2.02 o
 -11   1  18        2.03       -0.60      1.53 o
 -10   1  18       10.57        8.27      1.87 o
  -9   1  18        9.55       13.25      1.65 o
  -8   1  18        2.51        6.89      1.51 o
  -7   1  18       75.28       79.68      2.81 o
  -6   1  18       21.06       18.53      1.77 o
  -5   1  18      309.14      305.36      4.43 o
  -4   1  18      282.39      286.90      4.33 o
  -3   1  18      136.72      135.48      2.99 o
  -2   1  18      244.96      239.95      3.68 o
  -1   1  18      445.27      385.60      4.80 o
   0   1  18      167.65      135.92      2.86 o
   1   1  18        4.80        2.06      1.14 o
   2   1  18        0.85       -0.82      1.11 o
   3   1  18       39.83       39.86      1.99 o
   4   1  18      118.15      135.41      3.13 o
   5   1  18       61.55       58.79      2.41 o
   6   1  18       14.66       17.04      1.90 o
   7   1  18       14.11       11.03      1.95 o
   8   1  18        2.09        2.91      2.32 o
 -14   2  18        3.04        2.00      2.53 o
 -13   2  18        0.38       -1.31      2.43 o
 -12   2  18       15.01       16.87      2.93 o
 -11   2  18        5.25        6.13      1.79 o
 -10   2  18        9.43        5.85      1.70 o
  -9   2  18        4.38        5.14      1.64 o
  -8   2  18        5.10        4.96      1.40 o
  -7   2  18       25.20       18.92      1.72 o
  -6   2  18       54.10       53.71      2.09 o
  -5   2  18       13.94       13.46      1.35 o
  -4   2  18        0.67       -0.57      1.06 o
  -3   2  18        9.44        7.39      1.27 o
  -2   2  18      150.07      125.88      2.68 o
  -1   2  18        4.46        3.08      1.15 o
   0   2  18       14.17       11.18      1.32 o
   1   2  18       10.30       10.46      1.31 o
   2   2  18        1.43        0.53      1.20 o
   3   2  18       69.84       71.42      2.41 o
   4   2  18       30.18       37.19      1.98 o
   5   2  18        8.12        8.32      1.77 o
   6   2  18        1.35        0.55      1.89 o
   7   2  18        0.13       -0.80      2.49 o
 -13   3  18       11.79       18.46      7.98 o
 -12   3  18       53.52       65.96      4.33 o
 -11   3  18        9.24        7.29      3.90 o
 -10   3  18        5.95        6.70      2.51 o
  -9   3  18        1.96       -0.71      2.30 o
  -8   3  18       55.95       53.24      2.35 o
  -7   3  18        0.13        2.66      1.13 o
  -6   3  18        1.98        0.77      1.14 o
  -5   3  18       87.84       90.52      2.54 o
  -4   3  18      129.56      132.98      2.95 o
  -3   3  18       83.32       91.09      2.55 o
  -2   3  18        7.65        8.18      1.34 o
  -1   3  18       60.70       60.06      2.11 o
   0   3  18      144.51      133.60      2.87 o
   1   3  18       34.15       32.36      1.71 o
   2   3  18       48.58       43.46      2.16 o
   3   3  18        5.75        8.61      1.58 o
   4   3  18        9.56       10.41      2.02 o
   5   3  18       41.39       40.30      2.68 o
   6   3  18       14.82       15.44      2.93 o
   7   3  18       71.94       77.57      5.21 o
 -12   4  18        3.94        3.71      3.97 o
 -11   4  18        0.03       -1.16      3.42 o
 -10   4  18       10.37       10.18      3.76 o
  -9   4  18       41.09       46.04      5.05 o
  -8   4  18       10.88        8.55      2.52 o
  -7   4  18      117.02      117.45      5.02 o
  -6   4  18        4.05        0.76      3.27 o
  -5   4  18       24.03       29.30      2.74 o
  -4   4  18       26.40       25.97      2.12 o
  -3   4  18        0.21       -0.87      1.44 o
  -2   4  18       10.40        6.31      1.73 o
  -1   4  18       14.38       16.17      1.82 o
   0   4  18       10.02       10.25      1.72 o
   1   4  18       53.35       52.16      2.64 o
   2   4  18        5.01        1.81      1.96 o
   3   4  18        4.03        1.92      2.14 o
   4   4  18        0.09       -0.21      2.40 o
   5   4  18        1.23        2.29      2.28 o
   6   4  18        9.27       10.12      3.03 o
 -11   5  18        0.50        0.21      3.71 o
 -10   5  18        4.46        5.63      3.89 o
  -9   5  18       28.93       33.47      4.84 o
  -8   5  18        0.80       -0.95      2.14 o
  -7   5  18        5.02        8.36      2.60 o
  -6   5  18       20.65       21.74      2.94 o
  -5   5  18        4.18        2.40      2.47 o
  -4   5  18       12.53       16.11      4.30 o
  -3   5  18       34.81       34.79      3.36 o
  -2   5  18        4.39        6.22      2.43 o
  -1   5  18        9.15        8.17      2.65 o
   0   5  18       17.52       18.74      2.41 o
   1   5  18        2.88        3.12      2.14 o
   2   5  18        1.72        4.40      2.17 o
   3   5  18       24.97       31.26      2.83 o
   4   5  18       15.91       18.79      3.59 o
  -9   6  18        2.52        4.36      3.87 o
  -8   6  18        9.68       18.30      4.26 o
  -7   6  18       68.44       75.25      5.22 o
  -6   6  18        3.94       -0.48      2.60 o
  -5   6  18       34.55       45.63      3.80 o
  -4   6  18       29.95       39.05      3.69 o
  -3   6  18        0.04        2.91      2.50 o
  -2   6  18        0.76       -1.15      2.33 o
  -1   6  18       15.64       15.28      3.14 o
   0   6  18        7.86        7.00      2.27 o
   1   6  18       43.33       42.30      4.59 o
   2   6  18       92.89      102.83      4.53 o
 -14   1  19        0.86       -0.51      2.68 o
 -13   1  19       15.29       15.79      3.00 o
 -12   1  19        5.51        6.75      2.38 o
 -11   1  19       12.37       15.92      2.09 o
 -10   1  19       39.88       40.70      2.29 o
  -9   1  19       28.90       29.90      2.07 o
  -8   1  19       30.09       28.45      2.00 o
  -7   1  19       12.68       13.68      1.64 o
  -6   1  19        7.93        6.89      1.51 o
  -5   1  19        2.60        1.24      1.22 o
  -4   1  19        9.35        7.49      1.36 o
  -3   1  19       36.05       34.74      1.68 o
  -2   1  19       45.20       40.38      1.79 o
  -1   1  19        1.63        2.22      1.15 o
   0   1  19        0.57       -0.69      1.12 o
   1   1  19        0.03       -1.17      1.17 o
   2   1  19        5.14        3.82      1.30 o
   3   1  19       17.33       15.45      1.58 o
   4   1  19        6.68        5.12      1.50 o
   5   1  19        5.74        6.27      1.59 o
   6   1  19        0.01       -1.38      1.62 o
   7   1  19        9.22       10.45      3.32 o
 -13   2  19        3.11       -1.93      2.65 o
 -12   2  19        0.03       -2.35      2.35 o
 -11   2  19       16.74       21.92      3.14 o
 -10   2  19        7.79        5.01      1.55 o
  -9   2  19        6.62        2.74      1.41 o
  -8   2  19        6.72        5.79      1.46 o
  -7   2  19        0.11       -1.12      1.12 o
  -6   2  19       55.10       53.59      2.10 o
  -5   2  19        8.02        6.68      1.32 o
  -4   2  19        5.80        4.76      1.27 o
  -3   2  19       42.41       38.70      1.86 o
  -2   2  19       41.03       36.95      1.75 o
  -1   2  19      146.94      138.94      2.94 o
   0   2  19       50.24       46.22      1.94 o
   1   2  19        2.50        0.47      1.18 o
   2   2  19       25.44       23.20      1.68 o
   3   2  19       16.59       14.42      1.59 o
   4   2  19       51.84       51.29      2.48 o
   5   2  19        6.01        7.99      1.82 o
   6   2  19       16.16       16.37      2.58 o
 -13   3  19       20.97       30.53      3.81 o
 -12   3  19        2.04       -0.11      3.05 o
 -11   3  19        3.86        5.44      2.64 o
 -10   3  19        1.94        3.95      2.54 o
  -9   3  19        8.06        9.21      2.04 o
  -8   3  19      106.22       94.91      3.83 o
  -7   3  19        0.18       -0.12      1.35 o
  -6   3  19       19.09       17.87      1.74 o
  -5   3  19       29.50       31.16      2.01 o
  -4   3  19       13.43       14.87      1.48 o
  -3   3  19        9.52        6.43      1.30 o
  -2   3  19       70.51       65.86      2.41 o
  -1   3  19        5.96        5.32      1.28 o
   0   3  19        0.14        0.23      1.27 o
   1   3  19        2.40        3.44      1.39 o
   2   3  19       59.23       66.17      2.68 o
   3   3  19       70.46       78.49      2.91 o
   4   3  19       16.08       20.62      3.18 o
   5   3  19       14.16       14.10      2.29 o
   6   3  19        4.22        3.61      2.90 o
 -12   4  19       13.02       12.17      4.36 o
 -11   4  19        0.02       -1.47      3.47 o
 -10   4  19       63.63       78.62      6.73 o
  -9   4  19        0.46        1.98      2.29 o
  -8   4  19        2.92        2.73      2.39 o
  -7   4  19        0.06        0.25      2.14 o
  -6   4  19       95.54       88.25      5.19 o
  -5   4  19       22.36       23.53      3.08 o
  -4   4  19       24.96       24.23      2.20 o
  -3   4  19        0.22        0.41      1.61 o
  -2   4  19       17.37       13.88      2.02 o
  -1   4  19        2.78        1.43      1.59 o
   0   4  19       49.62       56.35      2.76 o
   1   4  19       48.52       51.27      2.73 o
   2   4  19       68.35       67.67      3.75 o
   3   4  19        0.22       -1.97      1.97 o
   4   4  19       15.05       11.45      2.62 o
   5   4  19       34.66       40.96      4.02 o
 -10   5  19        0.71       -0.63      3.68 o
  -9   5  19      162.52      172.84      9.20 o
  -8   5  19        0.69       -0.19      2.32 o
  -7   5  19        1.20        2.91      2.49 o
  -6   5  19        1.00        0.83      2.75 o
  -5   5  19        0.06       -2.22      2.22 o
  -4   5  19        0.32       -0.11      2.41 o
  -3   5  19        0.13        0.40      2.45 o
  -2   5  19       48.20       45.47      3.76 o
  -1   5  19        0.27       -0.98      1.99 o
   0   5  19        0.00       -2.04      2.04 o
   1   5  19        0.34       -1.96      1.96 o
   2   5  19       30.97       33.73      3.75 o
   3   5  19       44.88       47.44      4.13 o
  -7   6  19        8.49        7.34      4.36 o
  -6   6  19        0.81       -1.79      3.84 o
  -5   6  19        2.06        4.47      3.73 o
  -4   6  19        5.88        4.63      3.12 o
  -3   6  19       13.10       13.48      3.03 o
  -2   6  19        0.28       -0.78      2.48 o
  -1   6  19        1.17       -1.70      2.57 o
   0   6  19       34.81       36.23      3.70 o
 -13   0  20        1.56        0.35      2.42 o
 -12   0  20       15.92       23.05      4.86 o
 -11   0  20       63.93       77.85      9.91 o
 -10   0  20        0.47       -0.50      2.10 o
  -9   0  20       57.48       56.78      3.81 o
  -8   0  20      231.30      245.59     10.14 o
  -7   0  20       24.14       28.22      3.81 o
  -6   0  20        1.61       -2.71      2.71 o
  -5   0  20       87.46       88.92      4.29 o
  -4   0  20        7.57        7.62      2.11 o
  -3   0  20        1.84        2.08      1.70 o
  -2   0  20      159.58      150.16      4.43 o
  -1   0  20       80.20       76.96      3.48 o
   0   0  20        9.21        5.89      1.87 o
   1   0  20       20.11       19.74      2.52 o
   2   0  20        1.81        1.43      1.85 o
   3   0  20        0.23        1.28      1.95 o
   4   0  20       25.66       32.08      2.91 o
   5   0  20       13.05       10.97      2.60 o
   6   0  20        2.75        2.83      2.83 o
 -13   1  20       47.02       52.25      4.31 o
 -12   1  20       22.56       23.65      2.16 o
 -11   1  20        4.76        1.38      1.85 o
 -10   1  20       92.15      102.26      3.33 o
  -9   1  20        6.45        4.73      1.61 o
  -8   1  20       27.28       26.32      2.01 o
  -7   1  20      165.38      169.11      3.94 o
  -6   1  20      158.59      158.74      5.47 o
  -5   1  20        0.92       -0.56      1.25 o
  -4   1  20       88.59       94.03      2.77 o
  -3   1  20      135.92      134.67      2.93 o
  -2   1  20       74.27       66.85      2.31 o
  -1   1  20        5.58        1.44      1.25 o
   0   1  20        0.70        0.53      1.20 o
   1   1  20        6.51        7.00      1.37 o
   2   1  20        6.43        7.84      1.50 o
   3   1  20        0.80       -0.19      1.35 o
   4   1  20        0.06       -1.40      1.40 o
   5   1  20       20.02       25.50      2.55 o
   6   1  20       97.14      103.95      4.77 o
 -13   2  20        6.71        7.26      3.18 o
 -12   2  20        5.42        8.33      2.87 o
 -11   2  20       47.46       56.25      4.41 o
 -10   2  20        4.80        5.91      2.05 o
  -9   2  20        7.29        8.33      1.64 o
  -8   2  20        1.54        0.26      1.56 o
  -7   2  20        0.50        1.83      1.32 o
  -6   2  20       25.25       27.95      1.76 o
  -5   2  20        7.38        7.25      1.40 o
  -4   2  20        0.28       -1.19      1.19 o
  -3   2  20       20.92       21.52      1.55 o
  -2   2  20       10.30        9.31      1.37 o
  -1   2  20        2.53        1.90      1.21 o
   0   2  20       12.21        7.44      1.35 o
   1   2  20        7.99        8.80      1.50 o
   2   2  20        4.67        6.35      1.49 o
   3   2  20        0.17       -0.01      1.51 o
   4   2  20       34.99       41.85      2.47 o
   5   2  20        0.02        1.96      2.34 o
 -12   3  20       15.79       20.62      4.84 o
 -11   3  20       28.37       36.93      3.79 o
 -10   3  20       91.30      107.55      4.50 o
  -9   3  20        4.77        3.46      2.56 o
  -8   3  20       13.39       12.62      2.10 o
  -7   3  20        0.43       -0.59      1.74 o
  -6   3  20        4.55        3.18      1.49 o
  -5   3  20       23.58       22.58      1.91 o
  -4   3  20        1.25        2.73      1.27 o
  -3   3  20        1.27        2.46      1.27 o
  -2   3  20       39.19       37.99      1.84 o
  -1   3  20        0.05       -0.72      1.32 o
   0   3  20        1.79        0.97      1.75 o
   1   3  20        1.74        1.79      1.42 o
   2   3  20        0.06        0.92      1.58 o
   3   3  20       13.76       16.35      2.24 o
   4   3  20       22.95       17.87      5.90 o
 -11   4  20        7.01       11.86      4.21 o
 -10   4  20        9.70       11.96      4.18 o
  -9   4  20       26.59       35.36      7.10 o
  -8   4  20       20.46       20.86      3.10 o
  -7   4  20        0.92        4.89      2.42 o
  -6   4  20       26.14       29.47      3.14 o
  -5   4  20       29.81       31.01      3.39 o
  -4   4  20        1.34       -0.82      3.34 o
  -3   4  20       71.83       80.76      4.74 o
  -2   4  20       14.97       17.62      1.95 o
  -1   4  20        0.48        1.98      1.66 o
   0   4  20        3.42        4.00      1.78 o
   1   4  20        1.18        2.73      1.93 o
   2   4  20        0.13       -1.14      2.19 o
   3   4  20       11.05       12.83      3.21 o
  -9   5  20        2.42       15.49      4.47 o
  -8   5  20        3.88       -3.42      3.42 o
  -7   5  20        2.43       -1.37      3.42 o
  -6   5  20        8.95        4.35      3.94 o
  -5   5  20       60.08       67.93      4.65 o
  -4   5  20        2.76        5.42      4.29 o
  -3   5  20        9.15        9.98      2.87 o
  -2   5  20      118.38      116.13      5.46 o
  -1   5  20       56.82       59.58      3.58 o
   0   5  20        0.20       -1.30      2.23 o
   1   5  20       65.18       71.21      4.92 o
  -4   6  20       50.91       60.72      6.23 o
  -3   6  20        1.72        6.15      4.10 o
 -12   1  21       18.03       18.29      2.65 o
 -11   1  21        9.06       10.61      1.93 o
 -10   1  21        0.17        0.29      1.60 o
  -9   1  21        5.13        4.72      1.71 o
  -8   1  21        3.17        2.37      1.61 o
  -7   1  21        5.58        8.99      1.72 o
  -6   1  21        9.56        9.76      1.52 o
  -5   1  21        5.40        5.84      1.45 o
  -4   1  21        1.43        3.41      1.27 o
  -3   1  21       10.56       12.55      1.44 o
  -2   1  21       24.96       22.54      1.65 o
  -1   1  21        9.57        8.75      1.41 o
   0   1  21        5.11        5.42      1.42 o
   1   1  21        1.33       -0.38      1.31 o
   2   1  21        1.09        0.21      1.38 o
   3   1  21        5.40        2.38      1.50 o
   4   1  21        1.76        1.54      1.87 o
   5   1  21        8.33        9.95      3.32 o
 -12   2  21       11.53       10.75      2.56 o
 -11   2  21        5.49        5.35      2.33 o
 -10   2  21        4.38        8.11      2.28 o
  -9   2  21       15.12       13.52      2.34 o
  -8   2  21       13.62       16.90      1.87 o
  -7   2  21        2.03        0.73      1.65 o
  -6   2  21       31.96       33.88      2.00 o
  -5   2  21       72.80       87.87      2.80 o
  -4   2  21        3.01        4.00      1.41 o
  -3   2  21       55.95       52.73      2.52 o
  -2   2  21        5.77        6.97      1.41 o
  -1   2  21        2.83        2.54      1.29 o
   0   2  21       12.11       10.90      1.49 o
   1   2  21       31.59       24.83      1.89 o
   2   2  21       26.69       29.51      2.17 o
   3   2  21        1.95       -1.04      1.58 o
   4   2  21        6.10        3.91      2.13 o
 -11   3  21        1.44        2.95      4.13 o
 -10   3  21       21.91       23.44      3.35 o
  -9   3  21       38.75       42.84      3.79 o
  -8   3  21        8.52        5.95      2.14 o
  -7   3  21        3.77        1.83      2.07 o
  -6   3  21       23.33       27.13      2.58 o
  -5   3  21        1.85        0.11      1.52 o
  -4   3  21       51.58       51.53      2.93 o
  -3   3  21        6.54        7.16      1.72 o
  -2   3  21        5.86        1.33      1.54 o
  -1   3  21        2.76        3.97      1.73 o
   0   3  21        1.32       -0.17      1.70 o
   1   3  21       11.83        9.19      1.92 o
   2   3  21        1.85        2.10      2.17 o
   3   3  21        5.75        7.65      2.25 o
  -9   4  21       68.93       66.76      6.47 o
  -8   4  21       16.56       26.98      3.33 o
  -7   4  21        1.68       -0.17      2.24 o
  -6   4  21        8.10        5.78      2.72 o
  -5   4  21       12.85       20.79      3.80 o
  -4   4  21        0.84        0.78      2.54 o
  -3   4  21        4.16        4.26      4.17 o
  -2   4  21        6.55       10.62      2.09 o
  -1   4  21       33.37       38.47      2.55 o
   0   4  21       19.59       18.84      2.16 o
   1   4  21        7.67        6.15      3.13 o
   2   4  21        4.03        3.69      4.01 o
  -7   5  21        0.98       -3.58      3.58 o
  -6   5  21       13.40        7.36      4.23 o
  -5   5  21        3.72       11.28      4.31 o
  -4   5  21       25.16       30.69      5.23 o
  -3   5  21       47.90       56.48      6.26 o
  -2   5  21       34.48       38.93      6.94 o
  -1   5  21      107.07      110.14      5.77 o
 -11   0  22        1.55        1.75      2.75 o
 -10   0  22        6.17        8.34      2.61 o
  -9   0  22       19.07       22.01      3.59 o
  -8   0  22        4.41        4.05      2.40 o
  -7   0  22       76.17       74.57      4.34 o
  -6   0  22      190.46      235.18      5.73 o
  -5   0  22       54.36       50.75      3.12 o
  -4   0  22      127.71      120.16      4.55 o
  -3   0  22       46.51       54.94      3.12 o
  -2   0  22        7.10        2.68      3.23 o
  -1   0  22       35.29       47.49      3.04 o
   0   0  22        0.04       -0.25      3.26 o
   1   0  22        0.69        0.13      2.10 o
   2   0  22       63.49       65.07      4.76 o
   3   0  22        8.44        9.96      3.23 o
 -11   1  22      127.93      142.46      4.96 o
 -10   1  22        0.01       -0.65      1.59 o
  -9   1  22       12.35       14.44      1.98 o
  -8   1  22       53.01       59.43      2.88 o
  -7   1  22       28.87       30.62      2.01 o
  -6   1  22        9.33       18.13      1.85 o
  -5   1  22       52.47       63.86      2.42 o
  -4   1  22        2.40        0.27      1.72 o
  -3   1  22       20.48       21.95      1.68 o
  -2   1  22       24.53       29.70      1.88 o
  -1   1  22        3.24        3.39      1.42 o
   0   1  22       14.32       10.07      1.85 o
   1   1  22        3.57       -0.14      1.43 o
   2   1  22        1.78        1.43      1.54 o
   3   1  22        0.18       -1.78      2.11 o
 -11   2  22       49.30       65.57      3.80 o
 -10   2  22       45.65       45.11      3.14 o
  -9   2  22        8.22        9.31      2.23 o
  -8   2  22        3.83        1.32      1.64 o
  -7   2  22       17.87       19.29      1.99 o
  -6   2  22      109.80      126.20      3.34 o
  -5   2  22        0.00        0.09      1.37 o
  -4   2  22        0.01        0.36      1.28 o
  -3   2  22       10.94       11.87      1.52 o
  -2   2  22       42.67       37.14      1.97 o
  -1   2  22       65.53       74.28      2.89 o
   0   2  22        3.37        4.37      1.60 o
   1   2  22        1.23        2.89      1.62 o
   2   2  22       22.06       19.74      2.50 o
   3   2  22        0.23        1.74      1.98 o
 -10   3  22        0.79        5.07      3.76 o
  -9   3  22        0.62       -0.32      2.41 o
  -8   3  22        1.56        1.07      2.56 o
  -7   3  22       17.54       18.26      3.14 o
  -6   3  22        4.12        4.67      5.59 o
  -5   3  22        4.39        3.51      1.87 o
  -4   3  22        2.75        1.83      1.89 o
  -3   3  22       66.09       70.90      3.80 o
  -2   3  22       58.82       67.34      3.15 o
  -1   3  22       17.23       18.26      2.21 o
   0   3  22       28.57       24.72      2.65 o
   1   3  22       27.25       27.16      2.85 o
   2   3  22       14.48       11.52      3.15 o
  -8   4  22        1.02       -0.16      3.81 o
  -7   4  22        5.70        0.39      4.21 o
  -6   4  22       31.25       31.21      5.26 o
  -5   4  22        0.01        2.58      4.05 o
  -4   4  22       19.04       27.22      5.10 o
  -3   4  22        1.40        0.51      3.55 o
  -2   4  22       39.40       35.75      3.86 o
  -1   4  22       25.44       30.28      6.47 o
   0   4  22        0.50        2.23      2.21 o
 -10   1  23        3.96        1.70      2.22 o
  -9   1  23        0.94       -1.34      1.68 o
  -8   1  23        0.41       -0.69      1.45 o
  -7   1  23        0.30        3.32      1.63 o
  -6   1  23        2.73        8.32      1.72 o
  -5   1  23        2.85        2.42      1.48 o
  -4   1  23       20.62       21.30      1.78 o
  -3   1  23       13.51       11.79      1.63 o
  -2   1  23        1.18        3.01      1.47 o
  -1   1  23        0.13       -1.15      1.41 o
   0   1  23        4.39        4.11      1.56 o
   1   1  23        0.04       -1.54      1.61 o
   2   1  23        7.22        5.98      3.05 o
  -9   2  23        5.42        2.08      2.05 o
  -8   2  23       49.19       49.63      3.37 o
  -7   2  23       53.84       62.07      2.96 o
  -6   2  23        2.51        5.49      1.84 o
  -5   2  23       31.43       36.37      2.52 o
  -4   2  23        9.92       10.77      1.63 o
  -3   2  23        0.04       -1.35      1.35 o
  -2   2  23        4.48        5.03      1.64 o
  -1   2  23        0.47        0.67      1.58 o
   0   2  23        3.51        1.55      1.82 o
   1   2  23       54.74       66.31      3.92 o
  -8   3  23        2.01        0.08      3.87 o
  -7   3  23       10.43        3.10      4.47 o
  -6   3  23       41.82       52.85      6.13 o
  -5   3  23        2.33        3.02      4.15 o
  -4   3  23       24.09       33.99      3.66 o
  -3   3  23        0.87        2.60      2.05 o
  -2   3  23        1.49        3.76      2.11 o
  -1   3  23        0.29       -1.21      2.05 o
   0   3  23       22.54       24.17      3.39 o
  -8   0  24        2.28        0.47      2.57 o
  -7   0  24        9.81       16.08      2.55 o
  -6   0  24        3.52       10.11      2.32 o
  -5   0  24       79.43       77.18      3.92 o
  -4   0  24       63.59       69.09      3.84 o
  -3   0  24        7.91        7.17      2.27 o
  -2   0  24       18.91       23.21      3.84 o
  -1   0  24        1.02       -2.09      2.09 o
   0   0  24       69.56       91.00      5.64 o
  -8   1  24        0.69       -1.83      1.83 o
  -7   1  24      189.19      207.47      5.75 o
  -6   1  24      111.71      122.30      3.29 o
  -5   1  24        0.10        0.34      1.45 o
  -4   1  24        2.89        1.21      1.48 o
  -3   1  24        0.13       -0.46      1.47 o
  -2   1  24       10.40        8.73      1.67 o
  -1   1  24       23.02       21.31      2.34 o
   0   1  24        2.97        1.31      3.84 o
  -7   2  24       33.24       38.91      4.13 o
  -6   2  24       13.76       22.94      4.74 o
  -5   2  24        0.44        1.14      2.05 o
  -4   2  24        0.55       -0.99      2.02 o
  -3   2  24       15.43       15.84      2.56 o
  -2   2  24       29.47       34.56      3.07 o
  -1   2  24        1.41        5.26      3.87 o
 
